# Supplementary material for: Cooperative stator assembly of bacterial flagellar motor mediated by rotation
Source: Nat Commun. 2021 May 28;12:3218. doi: 10.1038/s41467-021-23516-y (PMC8163892; doi:10.1038/s41467-021-23516-y)
Supplement: Supplementary file 2 — Source datta [file 41467_2021_23516_MOESM2_ESM.xlsx]

## Sheet: Figure 2a
Figure 2a
	t (s)	omega (Hz)
	0.062375	20.1611
	0.087375	19.4237
	0.112375	19.7505
	0.137375	19.6862
	0.162375	19.4643
	0.187375	19.7205
	0.212375	19.467
	0.237375	19.5122
	0.262375	20.0884
	0.287375	19.7493
	0.312375	20.2169
	0.337375	20.5464
	0.362375	20.0305
	0.387375	20.0019
	0.412375	20.5935
	0.437375	20.2519
	0.462375	20.167
	0.487375	20.616
	0.512375	20.8059
	0.537375	20.7523
	0.562375	20.5938
	0.587375	20.3969
	0.612375	20.7927
	0.637375	20.6738
	0.662375	20.7188
	0.687375	21.7349
	0.712375	22.0539
	0.737375	22.2671
	0.762375	22.4284
	0.787375	23.085
	0.812375	22.5412
	0.837375	22.3663
	0.862375	21.9615
	0.887375	21.2979
	0.912375	20.264
	0.937375	20.0502
	0.962375	20.5477
	0.987375	20.3765
	1.01238	20.4359
	1.03737	20.9278
	1.06238	20.8403
	1.08737	20.3095
	1.11237	20.6956
	1.13738	21.0616
	1.16237	20.974
	1.18738	21.3743
	1.21237	22.2309
	1.23737	22.2918
	1.26238	21.9405
	1.28737	21.7758
	1.31238	21.936
	1.33737	21.2786
	1.36237	21.3584
	1.38738	22.028
	1.41237	22.0822
	1.43738	21.8706
	1.46237	21.6847
	1.48737	21.3303
	1.51238	20.7511
	1.53737	20.8453
	1.56238	20.4142
	1.58737	20.9528
	1.61237	20.5155
	1.63738	20.1921
	1.66237	20.1105
	1.68738	20.5979
	1.71237	20.5443
	1.73737	20.7734
	1.76238	20.6851
	1.78737	20.2646
	1.81238	19.71
	1.83737	18.9884
	1.86237	18.9227
	1.88738	19.1495
	1.91237	19.4816
	1.93738	19.5946
	1.96237	19.6749
	1.98737	19.5101
	2.01238	20.1284
	2.03737	20.7509
	2.06237	21.0119
	2.08738	22.0217
	2.11238	22.7523
	2.13738	22.239
	2.16237	21.574
	2.18737	21.5261
	2.21238	20.9927
	2.23738	20.5764
	2.26238	20.8743
	2.28737	21.0273
	2.31237	20.668
	2.33738	20.6259
	2.36238	20.5237
	2.38738	20.7361
	2.41237	20.9923
	2.43737	21.8312
	2.46238	22.5858
	2.48738	22.876
	2.51238	22.8044
	2.53737	22.9331
	2.56237	22.4114
	2.58738	21.54
	2.61238	21.4068
	2.63738	21.2829
	2.66237	21.0865
	2.68737	21.2356
	2.71238	21.1852
	2.73738	20.9202
	2.76238	20.6342
	2.78737	20.7637
	2.81237	20.8193
	2.83738	20.3018
	2.86238	20.42
	2.88738	20.4526
	2.91237	20.2324
	2.93737	19.9503
	2.96238	20.6038
	2.98738	20.6341
	3.01238	20.1879
	3.03737	20.2946
	3.06237	20.6497
	3.08738	20.4131
	3.11238	20.0817
	3.13738	20.763
	3.16237	20.3158
	3.18737	20.114
	3.21238	20.2591
	3.23738	21.0294
	3.26238	21.2054
	3.28737	21.5818
	3.31237	21.9141
	3.33738	22.1094
	3.36238	21.5549
	3.38738	21.6507
	3.41237	21.1215
	3.43737	20.2292
	3.46238	20.418
	3.48738	20.8973
	3.51238	20.9152
	3.53737	21.2059
	3.56237	22.0194
	3.58738	22.0452
	3.61238	21.8333
	3.63738	21.6071
	3.66237	21.8282
	3.68737	21.5542
	3.71238	21.0889
	3.73738	20.6074
	3.76238	19.9691
	3.78737	19.7725
	3.81237	19.862
	3.83738	19.8391
	3.86238	19.9593
	3.88738	20.2848
	3.91237	20.3112
	3.93737	20.1539
	3.96238	20.4286
	3.98738	21.2542
	4.01237	21.1796
	4.03737	21.1557
	4.06238	21.4519
	4.08737	21.6246
	4.11238	21.1443
	4.13737	21.3711
	4.16237	21.5166
	4.18737	21.6958
	4.21237	21.492
	4.23738	21.5709
	4.26237	21.5883
	4.28737	21.4913
	4.31238	21.0524
	4.33738	20.9274
	4.36238	20.4694
	4.38737	20.122
	4.41237	20.1639
	4.43737	20.0461
	4.46237	19.9171
	4.48738	20.3538
	4.51237	20.6588
	4.53737	20.8388
	4.56238	20.8268
	4.58738	20.9062
	4.61238	20.8821
	4.63737	20.7109
	4.66238	20.1769
	4.68737	19.9498
	4.71237	19.8526
	4.73738	19.5
	4.76237	20.0211
	4.78737	20.6214
	4.81237	20.6001
	4.83738	21.1256
	4.86238	21.604
	4.88737	21.2826
	4.91238	21.2472
	4.93738	21.7745
	4.96237	21.5321
	4.98738	21.3186
	5.01237	21.4606
	5.03737	21.2287
	5.06238	21.3472
	5.08737	21.1182
	5.11238	21.0368
	5.13737	20.6323
	5.16237	21.0613
	5.18737	21.3348
	5.21237	21.9868
	5.23738	22.018
	5.26237	21.8239
	5.28737	21.504
	5.31238	20.8375
	5.33738	19.772
	5.36238	19.7942
	5.38737	20.1216
	5.41237	19.5402
	5.43738	19.3849
	5.46237	19.4777
	5.48738	19.3238
	5.51237	18.8829
	5.53737	18.9762
	5.56238	19.7131
	5.58738	19.679
	5.61238	20.0469
	5.63737	20.4715
	5.66237	20.8542
	5.68737	19.7677
	5.71237	20.0634
	5.73738	20.1933
	5.76237	20.3186
	5.78737	20.4335
	5.81238	20.9625
	5.83738	21.2688
	5.86238	20.7768
	5.88737	20.6059
	5.91237	20.5635
	5.93738	21.0198
	5.96237	21.038
	5.98738	21.1723
	6.01237	21.0782
	6.03737	20.6859
	6.06238	19.6675
	6.08738	19.5678
	6.11238	19.6023
	6.13737	19.7233
	6.16238	19.7976
	6.18737	20.1104
	6.21237	20.1211
	6.23738	19.6833
	6.26237	19.9212
	6.28737	19.9265
	6.31238	20.4192
	6.33738	20.4084
	6.36238	20.9284
	6.38737	20.5886
	6.41238	20.2658
	6.43738	19.8566
	6.46238	19.5125
	6.48738	19.0022
	6.51237	18.7352
	6.53737	18.894
	6.56238	19.0274
	6.58737	19.1666
	6.61238	19.2055
	6.63737	19.2991
	6.66238	19.3021
	6.68737	18.9642
	6.71237	18.6161
	6.73738	18.1995
	6.76237	17.693
	6.78737	17.9491
	6.81238	17.7909
	6.83738	17.8459
	6.86238	18.8196
	6.88737	19.0251
	6.91237	18.7546
	6.93737	18.9885
	6.96237	19.056
	6.98738	18.7263
	7.01237	18.5771
	7.03737	18.8463
	7.06238	19.3521
	7.08737	19.6871
	7.11238	19.9069
	7.13737	20.6869
	7.16237	20.793
	7.18737	20.5637
	7.21237	20.3894
	7.23738	20.2241
	7.26237	20.3786
	7.28737	20.1267
	7.31238	20.1587
	7.33738	20.2852
	7.36238	20.3421
	7.38737	19.8355
	7.41238	20.3599
	7.43737	20.2179
	7.46237	19.9132
	7.48738	19.7487
	7.51237	19.553
	7.53737	18.9088
	7.56238	18.6792
	7.58738	18.8318
	7.61238	19.2111
	7.63737	19.8429
	7.66238	20.2618
	7.68738	20.6862
	7.71237	20.6684
	7.73738	20.3428
	7.76237	19.9769
	7.78737	19.196
	7.81238	19.0783
	7.83737	19.288
	7.86238	19.2997
	7.88737	19.5282
	7.91237	20.0854
	7.93737	20.1948
	7.96238	19.9589
	7.98738	19.4994
	8.01238	19.8284
	8.03737	19.5933
	8.06237	20.0572
	8.08737	20.7716
	8.11238	21.515
	8.13738	21.6631
	8.16237	22.4333
	8.18737	22.3095
	8.21237	21.9226
	8.23738	22.0008
	8.26238	21.6972
	8.28737	21.485
	8.31238	21.0487
	8.33737	21.3601
	8.36238	21.0744
	8.38738	21.2938
	8.41237	21.3185
	8.43737	22.0668
	8.46237	21.9444
	8.48738	22.0974
	8.51238	22.2754
	8.53737	22.1099
	8.56237	21.4532
	8.58737	21.8473
	8.61238	22.2497
	8.63738	21.7001
	8.66238	22.0864
	8.68737	22.2335
	8.71237	22.0294
	8.73738	21.8783
	8.76238	22.1861
	8.78737	21.6676
	8.81237	21.2111
	8.83737	20.8964
	8.86238	20.2433
	8.88738	19.855
	8.91237	19.9864
	8.93737	20.4642
	8.96237	19.8595
	8.98738	20.4179
	9.01238	20.8053
	9.03737	21.3861
	9.06238	21.9938
	9.08737	22.8359
	9.11237	23.1448
	9.13738	23.2917
	9.16237	22.5963
	9.18737	21.5597
	9.21237	21.5512
	9.23738	21.4263
	9.26238	21.8808
	9.28737	22.1796
	9.31237	22.8108
	9.33737	22.9144
	9.36238	22.7558
	9.38738	22.3266
	9.41237	22.4629
	9.43737	22.8733
	9.46237	23.128
	9.48738	23.6054
	9.51238	23.2925
	9.53737	22.7388
	9.56237	22.0994
	9.58737	21.7045
	9.61238	21.3909
	9.63738	21.4186
	9.66237	21.9629
	9.68737	21.5229
	9.71238	21.5908
	9.73738	21.1659
	9.76238	21.1758
	9.78738	21.251
	9.81238	20.99
	9.83737	20.6579
	9.86238	20.6815
	9.88738	20.6372
	9.91237	20.4536
	9.93737	21.4337
	9.96238	89.6219
	9.98738	163.101
	10.0124	237.982
	10.0374	312.725
	10.0624	387.683
	10.0874	394.901
	10.1124	397.933
	10.1374	399.749
	10.1624	401.302
	10.1874	402.972
	10.2124	405.31
	10.2374	405.673
	10.2624	406.543
	10.2874	407.648
	10.3124	407.872
	10.3374	408.004
	10.3624	408.782
	10.3874	407.972
	10.4124	407.059
	10.4374	405.957
	10.4624	405.975
	10.4874	406.331
	10.5124	407.955
	10.5374	409.155
	10.5624	411.053
	10.5874	411.749
	10.6124	412.125
	10.6374	411.66
	10.6624	412.738
	10.6874	413.037
	10.7124	413.569
	10.7374	414.391
	10.7624	415.683
	10.7874	416.603
	10.8124	418.824
	10.8374	419.22
	10.8624	419.718
	10.8874	420.364
	10.9124	420.282
	10.9374	419.585
	10.9624	419.923
	10.9874	419.812
	11.0124	419.843
	11.0374	419.642
	11.0624	419.648
	11.0874	419.36
	11.1124	419.601
	11.1374	419.356
	11.1624	419.42
	11.1874	419.419
	11.2124	419.975
	11.2374	420.039
	11.2624	420.448
	11.2874	421.968
	11.3124	424.352
	11.3374	425.636
	11.3624	427.126
	11.3874	428.233
	11.4124	428.008
	11.4374	426.683
	11.4624	425.969
	11.4874	425.909
	11.5124	426.884
	11.5374	427.815
	11.5624	428.403
	11.5874	428.961
	11.6124	429.018
	11.6374	428.665
	11.6624	428.569
	11.6874	429.128
	11.7124	429.027
	11.7374	428.179
	11.7624	427.14
	11.7874	426.678
	11.8124	425.326
	11.8374	424.826
	11.8624	425.854
	11.8874	426.745
	11.9124	426.89
	11.9374	428.741
	11.9624	430.231
	11.9874	430.387
	12.0124	429.635
	12.0374	429.169
	12.0624	427.94
	12.0874	426.16
	12.1124	425.626
	12.1374	426.286
	12.1624	426.322
	12.1874	426.101
	12.2124	427.267
	12.2374	427.614
	12.2624	427.785
	12.2874	428.457
	12.3124	429.296
	12.3374	429.695
	12.3624	429.067
	12.3874	428.83
	12.4124	428.46
	12.4374	428.05
	12.4624	427.655
	12.4874	428.38
	12.5124	428.539
	12.5374	429.078
	12.5624	429.218
	12.5874	428.879
	12.6124	429.434
	12.6374	429.508
	12.6624	429.158
	12.6874	430.066
	12.7124	430.614
	12.7374	430.001
	12.7624	430.338
	12.7874	430.723
	12.8124	429.773
	12.8374	429.758
	12.8624	429.86
	12.8874	429.948
	12.9124	429.887
	12.9374	430.688
	12.9624	431.169
	12.9874	431.325
	13.0124	431.288
	13.0374	431.531
	13.0624	430.897
	13.0874	430.668
	13.1124	431.001
	13.1374	430.853
	13.1624	430.71
	13.1874	431.271
	13.2124	431.382
	13.2374	431.175
	13.2624	431.431
	13.2874	431.206
	13.3124	431.386
	13.3374	431.293
	13.3624	431.493
	13.3874	431.393
	13.4124	432.654
	13.4374	432.817
	13.4624	432.722
	13.4874	432.74
	13.5124	432.782
	13.5374	432.74
	13.5624	432.901
	13.5874	434.443
	13.6124	435.303
	13.6374	436.036
	13.6624	435.994
	13.6874	435.835
	13.7124	434.726
	13.7374	433.808
	13.7624	433.234
	13.7874	432.448
	13.8124	432.06
	13.8374	432.11
	13.8624	431.752
	13.8874	431.246
	13.9124	432.095
	13.9374	432.59
	13.9624	432.76
	13.9874	433.146
	14.0124	433.81
	14.0374	433.618
	14.0624	432.933
	14.0874	432.557
	14.1124	432.974
	14.1374	433.182
	14.1624	432.973
	14.1874	433.836
	14.2124	433.6
	14.2374	433.282
	14.2624	433.396
	14.2874	433.088
	14.3124	433.265
	14.3374	434.072
	14.3624	434.784
	14.3874	434.534
	14.4124	435.274
	14.4374	434.818
	14.4624	434.892
	14.4874	435.163
	14.5124	435.543
	14.5374	435.81
	14.5624	435.993
	14.5874	436.133
	14.6124	435.959
	14.6374	436.29
	14.6624	435.594
	14.6874	435.569
	14.7124	435.666
	14.7374	435.883
	14.7624	435.72
	14.7874	436.44
	14.8124	436.746
	14.8374	435.701
	14.8624	434.701
	14.8874	433.849
	14.9124	433.164
	14.9374	433.555
	14.9624	435.202
	14.9874	436.025
	15.0124	436.865
	15.0374	436.544
	15.0624	436.156
	15.0874	435.754
	15.1124	436.59
	15.1374	437.022
	15.1624	437.29
	15.1874	436.67
	15.2124	436.237
	15.2374	436.036
	15.2624	436.273
	15.2874	437.221
	15.3124	438.21
	15.3374	438.198
	15.3624	437.554
	15.3874	436.746
	15.4124	436.688
	15.4374	436.076
	15.4624	436.556
	15.4874	437.093
	15.5124	437.633
	15.5374	437.304
	15.5624	436.942
	15.5874	436.226
	15.6124	436.137
	15.6374	435.72
	15.6624	435.638
	15.6874	435.924
	15.7124	436.873
	15.7374	436.936
	15.7624	437.127
	15.7874	437.738
	15.8124	438.628
	15.8374	438.642
	15.8624	438.46
	15.8874	438.562
	15.9124	438.177
	15.9374	437.958
	15.9624	437.707
	15.9874	438.106
	16.0124	438.26
	16.0374	437.799
	16.0624	438.116
	16.0874	438.256
	16.1124	438.365
	16.1374	438.384
	16.1624	439.048
	16.1874	438.95
	16.2124	438.819
	16.2374	438.335
	16.2624	439.256
	16.2874	439.392
	16.3124	439.897
	16.3374	440.4
	16.3624	440.38
	16.3874	439.771
	16.4124	440.135
	16.4374	439.413
	16.4624	438.937
	16.4874	438.183
	16.5124	438.535
	16.5374	437.907
	16.5624	438.469
	16.5874	438.758
	16.6124	439.162
	16.6374	438.77
	16.6624	438.526
	16.6874	436.99
	16.7124	437.209
	16.7374	437.653
	16.7624	437.174
	16.7874	437.525
	16.8124	438.368
	16.8374	437.947
	16.8624	437.814
	16.8874	438.108
	16.9124	438.194
	16.9374	438.108
	16.9624	438.493
	16.9874	439.072
	17.0124	439.438
	17.0374	440.002
	17.0624	440.418
	17.0874	440.553
	17.1124	440.366
	17.1374	440.506
	17.1624	440.949
	17.1874	440.849
	17.2124	440.587
	17.2374	440.645
	17.2624	440.722
	17.2874	440.194
	17.3124	440.327
	17.3374	440.098
	17.3624	440.403
	17.3874	440.622
	17.4124	440.061
	17.4374	439.443
	17.4624	439.682
	17.4874	438.929
	17.5124	438.611
	17.5374	438.22
	17.5624	438.287
	17.5874	438.157
	17.6124	438.165
	17.6374	437.726
	17.6624	438.132
	17.6874	439.014
	17.7124	439.616
	17.7374	439.857
	17.7624	440.348
	17.7874	440.535
	17.8124	439.896
	17.8374	440.128
	17.8624	439.965
	17.8874	439.495
	17.9124	440.055
	17.9374	440.459
	17.9624	439.918
	17.9874	440.164
	18.0124	440.632
	18.0374	440.587
	18.0624	440.565
	18.0874	440.699
	18.1124	440.501
	18.1374	440.415
	18.1624	439.956
	18.1874	440.328
	18.2124	440.232
	18.2374	440.779
	18.2624	440.268
	18.2874	440.89
	18.3124	440.594
	18.3374	440.347
	18.3624	440.125
	18.3874	440.269
	18.4124	438.242
	18.4374	437.698
	18.4624	437.577
	18.4874	436.765
	18.5124	437.58
	18.5374	439.131
	18.5624	440.152
	18.5874	441.404
	18.6124	442.652
	18.6374	442.852
	18.6624	442.915
	18.6874	442.793
	18.7124	441.681
	18.7374	441.733
	18.7624	441.12
	18.7874	441.527
	18.8124	441.394
	18.8374	441.981
	18.8624	442.241
	18.8874	443.154
	18.9124	442.241
	18.9374	441.555
	18.9624	441.026
	18.9874	440.977
	19.0124	440.399
	19.0374	441.067
	19.0624	441.391
	19.0874	441.59
	19.1124	440.444
	19.1374	439.704
	19.1624	439.599
	19.1874	439.738
	19.2124	440.648
	19.2374	441.899
	19.2624	442.76
	19.2874	442.863
	19.3124	443.08
	19.3374	442.651
	19.3624	442.789
	19.3874	442.176
	19.4124	442.256
	19.4374	443.25
	19.4624	443.262
	19.4874	442.195
	19.5124	442.42
	19.5374	442.573
	19.5624	441.986
	19.5874	441.794
	19.6124	441.922
	19.6374	442.047
	19.6624	441.789
	19.6874	441.774
	19.7124	441.51
	19.7374	441.914
	19.7624	442.109
	19.7874	441.978
	19.8124	442.066
	19.8374	441.764
	19.8624	441.794
	19.8874	440.849
	19.9124	441.062
	19.9374	439.274
	19.9624	350.989
	19.9874	262.338
	20.0124	174.407
	20.0374	86.386
	20.0624	-0.764579
	20.0874	-0.149338
	20.1124	0.0214461
	20.1374	0.172295
	20.1624	0.129537
	20.1874	0.196068
	20.2124	-0.0757476
	20.2374	0.0245934
	20.2624	0.0366734
	20.2874	-0.195031
	20.3124	-0.0581735
	20.3374	0.0294462
	20.3624	-0.0236382
	20.3874	-0.0181399
	20.4124	-0.0948998
	20.4374	0.158315
	20.4624	-0.0548559
	20.4874	-0.198191
	20.5124	0.0248357
	20.5374	0.219973
	20.5624	-0.114055
	20.5874	0.0282313
	20.6124	0.212512
	20.6374	0.0196245
	20.6624	0.0055592
	20.6874	0.0106294
	20.7124	0.126613
	20.7374	0.039337
	20.7624	0.00271712
	20.7874	-0.247042
	20.8124	-0.152636
	20.8374	-0.254748
	20.8624	0.117528
	20.8874	0.0422666
	20.9124	-0.0427347
	20.9374	0.054537
	20.9624	0.260538
	20.9874	-0.151184
	21.0124	-0.0357009
	21.0374	0.279264
	21.0624	0.0321574
	21.0874	0.116689
	21.1124	0.271336
	21.1374	0.245425
	21.1624	-0.0903462
	21.1874	0.00623104
	21.2124	-0.176411
	21.2374	-0.121263
	21.2624	-0.183673
	21.2874	-0.0550128
	21.3124	0.0702636
	21.3374	-0.0879772
	21.3624	-0.0926676
	21.3874	0.196685
	21.4124	0.0972775
	21.4374	0.0220287
	21.4624	0.0752523
	21.4874	0.00781056
	21.5124	-0.266965
	21.5374	-0.278152
	21.5624	-0.170865
	21.5874	-0.0477004
	21.6124	-0.0422646
	21.6374	-0.159389
	21.6624	0.255208
	21.6874	0.109033
	21.7124	0.0782449
	21.7374	0.0748919
	21.7624	0.266987
	21.7874	0.0312358
	21.8124	0.139052
	21.8374	0.00306048
	21.8624	-0.0556232
	21.8874	-0.173304
	21.9124	0.0440741
	21.9374	-0.304275
	21.9624	-0.0153754
	21.9874	-0.00428328
	22.0124	0.0610839
	22.0374	0.00447832
	22.0624	0.193752
	22.0874	0.289011
	22.1124	0.0868634
	22.1374	0.199846
	22.1624	0.0570299
	22.1874	-0.0689088
	22.2124	-0.358072
	22.2374	-0.246595
	22.2624	-0.128699
	22.2874	-0.269416
	22.3124	0.0446173
	22.3374	0.0261909
	22.3624	0.0264992
	22.3874	-0.125038
	22.4124	0.111973
	22.4374	0.181617
	22.4624	0.18889
	22.4874	0.457082
	22.5124	0.413626
	22.5374	0.184215
	22.5624	0.396164
	22.5874	0.333565
	22.6124	0.153334
	22.6374	-0.0130199
	22.6624	-0.0274209
	22.6874	-0.308024
	22.7124	-0.375733
	22.7374	-0.274653
	22.7624	-0.357796
	22.7874	-0.173464
	22.8124	-0.22885
	22.8374	-0.0967578
	22.8624	-0.268995
	22.8874	0.24757
	22.9124	0.0203519
	22.9374	-0.0227149
	22.9624	0.0351685
	22.9874	0.129016
	23.0124	-0.295261
	23.0374	-0.00855936
	23.0624	-0.0974882
	23.0874	-0.0293382
	23.1124	-0.104979
	23.1374	-0.00887512
	23.1624	-0.108294
	23.1874	0.039037
	23.2124	-0.0429957
	23.2374	0.0923777
	23.2624	0.106955
	23.2874	0.0694761
	23.3124	0.0453768
	23.3374	-0.0563608
	23.3624	-0.0575742
	23.3874	-0.0903992
	23.4124	0.063756
	23.4374	0.0442538
	23.4624	-0.00818
	23.4874	-0.00262528
	23.5124	0.0675003
	23.5374	-0.103911
	23.5624	-0.124787
	23.5874	0.0178165
	23.6124	-0.0885776
	23.6374	-0.100099
	23.6624	0.0857388
	23.6874	0.00772552
	23.7124	0.0190586
	23.7374	0.0435978
	23.7624	-0.0460354
	23.7874	-0.103087
	23.8124	0.245938
	23.8374	0.086977
	23.8624	0.201517
	23.8874	0.145347
	23.9124	0.0820367
	23.9374	-0.323559
	23.9624	-0.226308
	23.9874	-0.130625
	24.0124	-0.101972
	24.0374	0.0723679
	24.0624	0.137348
	24.0874	0.274086
	24.1124	-0.112559
	24.1374	0.171264
	24.1624	-0.197557
	24.1874	0.0299534
	24.2124	-0.105856
	24.2374	0.0412546
	24.2624	-0.0722103
	24.2874	0.090773
	24.3124	-0.0220059
	24.3374	0.0233994
	24.3624	-0.0531455
	24.3874	0.0734226
	24.4124	0.170436
	24.4374	0.0329998
	24.4624	0.0761258
	24.4874	0.108856
	24.5124	-0.122322
	24.5374	-0.0986553
	24.5624	-0.115994
	24.5874	-0.118166
	24.6124	-0.0164754
	24.6374	0.149184
	24.6624	-0.153061
	24.6874	-0.0957706
	24.7124	0.125453
	24.7374	0.19126
	24.7624	0.0724373
	24.7874	0.0469596
	24.8124	0.144482
	24.8374	-0.318615
	24.8624	-0.182758
	24.8874	-0.234645
	24.9124	0.148916
	24.9374	0.0115189
	24.9624	0.35928
	24.9874	0.161117
	25.0124	0.14142
	25.0374	-0.12256
	25.0624	0.0409433
	25.0874	-0.211541
	25.1124	-0.128947
	25.1374	-0.0323253
	25.1624	0.194322
	25.1874	-0.0217692
	25.2124	0.230694
	25.2374	0.242253
	25.2624	0.226481
	25.2874	0.228547
	25.3124	0.171892
	25.3374	-0.116682
	25.3624	-0.169352
	25.3874	-0.22872
	25.4124	-0.40157
	25.4374	-0.0882166
	25.4624	0.061083
	25.4874	-0.0292761
	25.5124	0.21908
	25.5374	-0.014912
	25.5624	-0.181673
	25.5874	-0.234277
	25.6124	-0.0452866
	25.6374	-0.289696
	25.6624	0.0754203
	25.6874	0.00319888
	25.7124	-0.0336533
	25.7374	-0.0425309
	25.7624	0.108941
	25.7874	-0.055087
	25.8124	0.160494
	25.8374	0.266369
	25.8624	0.0977689
	25.8874	-0.0924916
	25.9124	0.197782
	25.9374	-0.151244
	25.9624	-0.112593
	25.9874	0.0123383
	26.0124	-0.056905
	26.0374	-0.0461091
	26.0624	-0.100256
	26.0874	0.127912
	26.1124	-0.0940233
	26.1374	0.220675
	26.1624	-0.0686032
	26.1874	0.0843421
	26.2124	-0.176695
	26.2374	-0.195263
	26.2624	-0.248166
	26.2874	0.0665142
	26.3124	0.110838
	26.3374	0.149721
	26.3624	0.226798
	26.3874	0.196063
	26.4124	-0.00430872
	26.4374	-0.0061024
	26.4624	0.017128
	26.4874	-0.0339816
	26.5124	-0.117688
	26.5374	-0.170824
	26.5624	-0.0798283
	26.5874	-0.288385
	26.6124	-0.079361
	26.6374	-0.00529936
	26.6624	-0.00417104
	26.6874	0.0689137
	26.7124	0.161384
	26.7374	0.106523
	26.7624	0.0228553
	26.7874	0.127047
	26.8124	0.0757155
	26.8374	0.0447556
	26.8624	0.123683
	26.8874	0.102696
	26.9124	-0.0161114
	26.9374	-0.142298
	26.9624	-0.111876
	26.9874	-0.147767
	27.0124	-0.0390132
	27.0374	-0.0202038
	27.0624	0.129853
	27.0874	0.118578
	27.1124	0.107985
	27.1374	-0.0229982
	27.1624	-0.12451
	27.1874	-0.195635
	27.2124	-0.00054096
	27.2374	-0.179502
	27.2624	0.0253138
	27.2874	0.0769464
	27.3124	0.131851
	27.3374	-0.0868297
	27.3624	0.125445
	27.3874	-0.0489445
	27.4124	0.0326879
	27.4374	0.0215495
	27.4624	0.110042
	27.4874	-0.123264
	27.5124	0.0564284
	27.5374	0.120984
	27.5624	0.0405324
	27.5874	0.0705697
	27.6124	0.00905456
	27.6374	-0.075277
	27.6624	-0.0731115
	27.6874	-0.0749365
	27.7124	-0.136533
	27.7374	0.0597831
	27.7624	0.159364
	27.7874	-0.0363094
	27.8124	0.134224
	27.8374	0.118973
	27.8624	-0.0974994
	27.8874	-0.155685
	27.9124	-0.0254566
	27.9374	-0.119081
	27.9624	-0.0329498
	27.9874	0.164321
	28.0124	0.0466541
	28.0374	0.0408198
	28.0624	0.00714192
	28.0874	-0.114518
	28.1124	-0.144221
	28.1374	-0.0193392
	28.1624	-0.0451206
	28.1874	-0.0433792
	28.2124	-0.00024664
	28.2374	-0.0247471
	28.2624	-0.00826096
	28.2874	0.10927
	28.3124	-0.00181984
	28.3374	0.119365
	28.3624	0.0702846
	28.3874	0.120127
	28.4124	-0.195461
	28.4374	0.0424311
	28.4624	0.0181697
	28.4874	0.046879
	28.5124	-0.0674272
	28.5374	0.134359
	28.5624	-0.056862
	28.5874	-0.153813
	28.6124	0.030785
	28.6374	-0.0614042
	28.6624	-0.154267
	28.6874	-0.0248327
	28.7124	0.0575316
	28.7374	-0.102935
	28.7624	0.268886
	28.7874	0.0758102
	28.8124	-0.0701741
	28.8374	-0.118334
	28.8624	0.0802558
	28.8874	-0.287017
	28.9124	0.0847645
	28.9374	0.0469673
	28.9624	-0.016532
	28.9874	-0.181537
	29.0124	-0.247216
	29.0374	-0.153091
	29.0624	0.0625891
	29.0874	0.181181
	29.1124	0.224302
	29.1374	0.326299
	29.1624	0.10027
	29.1874	0.036747
	29.2124	-0.00484008
	29.2374	-0.131777
	29.2624	-0.0381858
	29.2874	-0.0647229
	29.3124	0.00550192
	29.3374	-0.0797328
	29.3624	0.0923954
	29.3874	-0.00986752
	29.4124	-0.00813312
	29.4374	-0.0781681
	29.4624	-0.0202544
	29.4874	-0.112851
	29.5124	0.0286459
	29.5374	0.0697782
	29.5624	0.038311
	29.5874	-0.0882624
	29.6124	-0.0197196
	29.6374	0.21037
	29.6624	0.075652
	29.6874	0.114649
	29.7124	0.0890854
	29.7374	0.262624
	29.7624	-0.0241894
	29.7874	-0.0900767
	29.8124	-0.0795767
	29.8374	0.109284
	29.8624	-0.125083
	29.8874	-0.216327
	29.9124	0.14193
	29.9374	0.139381
	29.9624	-0.0483953
	29.9874	-0.136874
	30.0124	0.122685
	30.0374	-0.0876017
	30.0624	-0.202127
	30.0874	-0.137701
	30.1124	-0.0360234
	30.1374	-0.0958027
	30.1624	-0.199921
	30.1874	-0.0041348
	30.2124	0.175217
	30.2374	0.216844
	30.2624	-0.00702576
	30.2874	0.135736
	30.3124	0.206379
	30.3374	-0.0638786
	30.3624	0.00937008
	30.3874	-0.0509294
	30.4124	0.305274
	30.4374	0.0430573
	30.4624	0.0634586
	30.4874	0.0785037
	30.5124	0.0921225
	30.5374	-0.215428
	30.5624	-0.176887
	30.5874	-0.0379516
	30.6124	-0.220779
	30.6374	-0.123243
	30.6624	0.0762856
	30.6874	0.0307963
	30.7124	-0.0458314
	30.7374	0.033759
	30.7624	0.29405
	30.7874	-0.171129
	30.8124	-0.0913578
	30.8374	0.0415722
	30.8624	-0.0373538
	30.8874	-0.140723
	30.9124	-0.0708287
	30.9374	0.0601686
	30.9624	-0.179985
	30.9874	-0.0235226
	31.0124	0.0126531
	31.0374	0.110143
	31.0624	0.0498608
	31.0874	0.281835
	31.1124	0.254123
	31.1374	-0.157188
	31.1624	-0.0486985
	31.1874	-0.116583
	31.2124	-0.138562
	31.2374	-0.0552836
	31.2624	0.0819565
	31.2874	0.0265854
	31.3124	-0.0176328
	31.3374	0.0702165
	31.3624	-0.196162
	31.3874	0.096941
	31.4124	0.311172
	31.4374	0.339261
	31.4624	0.00421456
	31.4874	0.173791
	31.5124	-0.0960321
	31.5374	-0.408316
	31.5624	-0.414194
	31.5874	-0.00598424
	31.6124	-0.305135
	31.6374	0.00754736
	31.6624	0.249246
	31.6874	0.1425
	31.7124	0.0436362
	31.7374	0.397462
	31.7624	0.133818
	31.7874	-0.0586699
	31.8124	-0.146202
	31.8374	-0.114019
	31.8624	-0.25325
	31.8874	-0.057412
	31.9124	-0.0182894
	31.9374	0.12658
	31.9624	0.191006
	31.9874	0.18259
	32.0124	-0.151731
	32.0374	-0.0454857
	32.0624	0.0085168
	32.0874	-0.180654
	32.1124	-0.113748
	32.1374	0.154156
	32.1624	-0.187336
	32.1874	0.0631122
	32.2124	0.136344
	32.2374	0.0418934
	32.2624	-0.0499227
	32.2874	0.216205
	32.3124	0.022177
	32.3374	-0.125548
	32.3624	-0.0503876
	32.3874	-0.0987158
	32.4124	-0.0789949
	32.4374	-0.0272151
	32.4624	0.442098
	32.4874	0.390956
	32.5124	0.309593
	32.5374	0.1739
	32.5624	-0.146996
	32.5874	-0.386695
	32.6124	-0.461086
	32.6374	-0.228966
	32.6624	-0.2509
	32.6874	0.153101
	32.7124	0.0114993
	32.7374	-0.0469268
	32.7624	-0.101008
	32.7874	0.187102
	32.8124	-0.0522624
	32.8374	0.0309347
	32.8624	0.43044
	32.8874	0.28248
	32.9124	0.174475
	32.9374	0.128868
	32.9624	0.100035
	32.9874	-0.285548
	33.0124	-0.324114
	33.0374	-0.242602
	33.0624	-0.145793
	33.0874	-0.221228
	33.1124	-0.00157336
	33.1374	0.0354103
	33.1624	-0.0222402
	33.1874	-0.034085
	33.2124	0.263455
	33.2374	0.109679
	33.2624	0.0949162
	33.2874	0.041911
	33.3124	0.105696
	33.3374	-0.233746
	33.3624	-0.239368
	33.3874	-0.040237
	33.4124	0.0839905
	33.4374	-0.0460647
	33.4624	0.0219409
	33.4874	0.107306
	33.5124	0.125412
	33.5374	-0.179719
	33.5624	0.006906
	33.5874	0.0627179
	33.6124	-0.00367584
	33.6374	-0.12002
	33.6624	0.0117627
	33.6874	0.0222682
	33.7124	-0.0444483
	33.7374	-0.0076736
	33.7624	0.0379346
	33.7874	0.226765
	33.8124	0.0352151
	33.8374	-0.0833447
	33.8624	-0.0781019
	33.8874	-0.143245
	33.9124	-0.122248
	33.9374	-0.0966628
	33.9624	-0.00850224
	33.9874	0.00670336
	34.0124	0.0352932
	34.0374	0.067551
	34.0624	-0.0338478
	34.0874	-0.00417504
	34.1124	0.22195
	34.1374	0.0106104
	34.1624	-0.213814
	34.1874	-0.0146218
	34.2124	-0.0161271
	34.2374	-0.0924073
	34.2624	0.0065884
	34.2874	0.101104
	34.3124	0.0697586
	34.3374	0.340875
	34.3624	-0.023199
	34.3874	-0.131561
	34.4124	-0.0428742
	34.4374	-0.113818
	34.4624	-0.289775
	34.4874	-0.0566494
	34.5124	0.308752
	34.5374	-0.0213848
	34.5624	0.0264177
	34.5874	0.0987415
	34.6124	0.08036
	34.6374	-0.018477
	34.6624	0.0159705
	34.6874	0.103545
	34.7124	0.0698174
	34.7374	0.0592071
	34.7624	-0.217372
	34.7874	0.20988
	34.8124	0.128648
	34.8374	-0.0925097
	34.8624	-0.0781288
	34.8874	0.145819
	34.9124	-0.108552
	34.9374	-0.0363094
	34.9624	-0.0665358
	34.9874	-0.0881707
	35.0124	0.0719518
	35.0374	-0.0197525
	35.0624	-0.272116
	35.0874	0.00675392
	35.1124	0.0064556
	35.1374	-0.154442
	35.1624	-0.0741048
	35.1874	0.262965
	35.2124	0.0234455
	35.2374	0.0962193
	35.2624	-0.0407224
	35.2874	-0.0563935
	35.3124	-0.0982027
	35.3374	0.0376429
	35.3624	-0.0344846
	35.3874	0.0954006
	35.4124	0.159022
	35.4374	-0.20164
	35.4624	0.0671795
	35.4874	0.123628
	35.5124	0.0553962
	35.5374	-0.101295
	35.5624	0.0353098
	35.5874	-0.0389765
	35.6124	-0.0345453
	35.6374	-0.117674
	35.6624	0.0380007
	35.6874	0.124609
	35.7124	-0.0300461
	35.7374	-0.200138
	35.7624	0.0719422
	35.7874	0.0868833
	35.8124	0.0780622
	35.8374	-0.0809668
	35.8624	0.127054
	35.8874	-0.191186
	35.9124	-0.164713
	35.9374	0.0347977
	35.9624	0.0819049
	35.9874	-0.074676
	36.0124	0.197601
	36.0374	0.00448272
	36.0624	-0.0476925
	36.0874	-0.187
	36.1124	0.0116646
	36.1374	-0.0538479
	36.1624	-0.0337277
	36.1874	-0.0508486
	36.2124	0.121104
	36.2374	-0.140464
	36.2624	0.00602632
	36.2874	0.183609
	36.3124	0.0258242
	36.3374	0.0144561
	36.3624	0.0774758
	36.3874	0.0954527
	36.4124	-0.12094
	36.4374	-0.0217422
	36.4624	0.089439
	36.4874	-0.00066112
	36.5124	-0.151898
	36.5374	-0.114458
	36.5624	0.022237
	36.5874	-0.159907
	36.6124	0.0326061
	36.6374	0.167799
	36.6624	0.298885
	36.6874	0.0641346
	36.7124	0.153749
	36.7374	0.175858
	36.7624	-0.059633
	36.7874	-0.167113
	36.8124	-0.0178106
	36.8374	0.0726861
	36.8624	-0.0720696
	36.8874	-0.0956195
	36.9124	0.188219
	36.9374	0.0120497
	36.9624	-0.0536455
	36.9874	0.122422
	37.0124	0.0717179
	37.0374	-0.229369
	37.0624	-0.0292348
	37.0874	-0.169705
	37.1124	-0.169558
	37.1374	0.0019636
	37.1624	0.0109206
	37.1874	0.0108859
	37.2124	0.145895
	37.2374	-0.0208323
	37.2624	0.106195
	37.2874	0.0550558
	37.3124	-0.0732502
	37.3374	-0.0883646
	37.3624	0.0879818
	37.3874	-0.11694
	37.4124	-0.0593108
	37.4374	0.0119617
	37.4624	0.119215
	37.4874	0.112635
	37.5124	0.0525606
	37.5374	0.0627449
	37.5624	0.0637274
	37.5874	-0.0693706
	37.6124	-0.0443107
	37.6374	-0.0902038
	37.6624	-0.128627
	37.6874	-0.133326
	37.7124	-0.0861791
	37.7374	-0.0749188
	37.7624	0.0857203
	37.7874	-0.0818822
	37.8124	0.006682
	37.8374	0.0695877
	37.8624	-0.110738
	37.8874	-0.0616814
	37.9124	0.289677
	37.9374	0.0473814
	37.9624	-0.0105046
	37.9874	0.107057
	38.0124	-0.0827027
	38.0374	-0.0151418
	38.0624	0.100776
	38.0874	0.0950406
	38.1124	-0.0730786
	38.1374	0.076297
	38.1624	-0.0575683
	38.1874	0.11808
	38.2124	-0.0932527
	38.2374	-0.0622922
	38.2624	0.036257
	38.2874	0.0685955
	38.3124	-0.0840171
	38.3374	0.0615523
	38.3624	0.178718
	38.3874	0.149827
	38.4124	-0.189867
	38.4374	-0.228406
	38.4624	-0.0754885
	38.4874	-0.192216
	38.5124	-0.132242
	38.5374	0.145322
	38.5624	0.217908
	38.5874	0.144017
	38.6124	0.122321
	38.6374	0.138925
	38.6624	0.142118
	38.6874	0.0460802
	38.7124	-0.0864753
	38.7374	0.00438872
	38.7624	-0.162359
	38.7874	-0.0445371
	38.8124	-0.103589
	38.8374	0.127576
	38.8624	-0.0810886
	38.8874	-0.104863
	38.9124	-0.248932
	38.9374	-0.141344
	38.9624	-0.0971764
	38.9874	0.0765858
	39.0124	0.251366
	39.0374	0.0221051
	39.0624	0.100752
	39.0874	-0.164542
	39.1124	-0.130499
	39.1374	-0.123268
	39.1624	0.18503
	39.1874	-0.0143166
	39.2124	0.0105566
	39.2374	0.0724246
	39.2624	0.0257901
	39.2874	-0.135969
	39.3124	0.1574
	39.3374	0.299141
	39.3624	0.143329
	39.3874	0.00061504
	39.4124	0.127383
	39.4374	-0.0901625
	39.4624	-0.121305
	39.4874	0.0137457
	39.5124	0.0262373
	39.5374	0.0270825
	39.5624	0.0665
	39.5874	-0.0622158
	39.6124	-0.122075
	39.6374	-0.185045
	39.6624	0.0467928
	39.6874	0.195242
	39.7124	0.0870849
	39.7374	0.11517
	39.7624	0.163538
	39.7874	-0.130389
	39.8124	-0.30935
	39.8374	-0.045904
	39.8624	-0.0911917
	39.8874	0.0142855
	39.9124	0.0523569
	39.9374	-4.256e-05
	39.9624	-0.0290192
	39.9874	0.0199517
	40.0124	-0.0932658
	40.0374	-0.0460372
	40.0624	0.0113832
	40.0874	-0.0677111
	40.1124	0.0601284
	40.1374	0.0525838
	40.1624	0.0648486
	40.1874	0.0283422
	40.2124	0.0446966
	40.2374	-0.0462682
	40.2624	-0.00121312
	40.2874	0.0259415
	40.3124	0.14417
	40.3374	0.03616
	40.3624	-0.0408
	40.3874	-0.0221734
	40.4124	-0.163338
	40.4374	-0.306856
	40.4624	-0.0294306
	40.4874	0.0299447
	40.5124	-0.0880052
	40.5374	-0.025604
	40.5624	0.195829
	40.5874	0.0528706
	40.6124	-0.103372
	40.6374	0.158313
	40.6624	0.135747
	40.6874	-0.0683051
	40.7124	-0.0275434
	40.7374	0.0423801
	40.7624	-0.0949482
	40.7874	-0.0441246
	40.8124	0.0155239
	40.8374	-0.00767432
	40.8624	0.0322887
	40.8874	0.0653041
	40.9124	-0.0390149
	40.9374	-0.00594712
	40.9624	-0.12967
	40.9874	0.080438
	41.0124	-0.0476793
	41.0374	-0.0111413
	41.0624	-0.1027
	41.0874	0.0502437
	41.1124	-0.0350102
	41.1374	0.121162
	41.1624	0.121885
	41.1874	0.111928
	41.2124	0.0442106
	41.2374	0.0439741
	41.2624	-0.163435
	41.2874	0.0148978
	41.3124	0.281581
	41.3374	0.117241
	41.3624	0.0394638
	41.3874	-0.094698
	41.4124	-0.0262249
	41.4374	-0.282839
	41.4624	-0.338664
	41.4874	-0.0558828
	41.5124	0.028424
	41.5374	-0.0974294
	41.5624	0.0189358
	41.5874	0.213641
	41.6124	0.032759
	41.6374	0.130174
	41.6624	0.013169
	41.6874	-0.0335082
	41.7124	0.195628
	41.7374	-0.0901998
	41.7624	-0.016692
	41.7874	-0.00589184
	41.8124	-0.0156814
	41.8374	-0.147795
	41.8624	-0.0014204
	41.8874	0.0202591
	41.9124	0.026495
	41.9374	0.0532922
	41.9624	0.146101
	41.9874	0.0615346
	42.0124	0.0484073
	42.0374	0.150753
	42.0624	0.00326928
	42.0874	-0.131502
	42.1124	0.0601047
	42.1374	-0.114364
	42.1624	-0.0921882
	42.1874	-0.145649
	42.2124	-0.108852
	42.2374	-0.0848246
	42.2624	0.0612114
	42.2874	0.0503146
	42.3124	0.0822694
	42.3374	0.132473
	42.3624	-0.0938706
	42.3874	0.0824602
	42.4124	-0.0845191
	42.4374	0.100267
	42.4624	0.0152276
	42.4874	0.124087
	42.5124	-0.121678
	42.5374	-0.0511714
	42.5624	0.193298
	42.5874	-0.259447
	42.6124	0.0462917
	42.6374	0.127941
	42.6624	0.054614
	42.6874	-0.232808
	42.7124	0.486752
	42.7374	-0.0463734
	42.7624	-0.116817
	42.7874	-0.0855404
	42.8124	0.151632
	42.8374	0.00992168
	42.8624	0.0741625
	42.8874	0.274943
	42.9124	0.161477
	42.9374	-0.00255144
	42.9624	-0.282827
	42.9874	-0.125976
	43.0124	-0.296245
	43.0374	-0.0548374
	43.0624	-0.284992
	43.0874	-0.106303
	43.1124	0.0207375
	43.1374	0.0238167
	43.1624	-0.0880143
	43.1874	0.232493
	43.2124	0.0687291
	43.2374	-0.0808479
	43.2624	0.078655
	43.2874	0.0854674
	43.3124	-0.05105
	43.3374	0.097366
	43.3624	0.0827146
	43.3874	0.0279548
	43.4124	-0.190556
	43.4374	-0.137649
	43.4624	-0.0640287
	43.4874	-0.0555886
	43.5124	0.0554844
	43.5374	0.291914
	43.5624	0.057773
	43.5874	-0.0200986
	43.6124	0.25572
	43.6374	-0.341651
	43.6624	-0.188389
	43.6874	-0.0369802
	43.7124	-0.0460199
	43.7374	-0.281722
	43.7624	0.215996
	43.7874	0.0991446
	43.8124	0.00366856
	43.8374	-0.292895
	43.8624	0.0225678
	43.8874	0.0287761
	43.9124	0.119407
	43.9374	-0.0069084
	43.9624	0.463911
	43.9874	-0.0218453
	44.0124	-0.0282546
	44.0374	-0.276956
	44.0624	0.172172
	44.0874	-0.032707
	44.1124	0.137873
	44.1374	-0.0091268
	44.1624	0.235424
	44.1874	0.0462323
	44.2124	-0.0350234
	44.2374	0.0212301
	44.2624	-0.0474254
	44.2874	0.0559126
	44.3124	-0.158597
	44.3374	-0.0881874
	44.3624	0.0917515
	44.3874	-0.00309312
	44.4124	-0.166121
	44.4374	0.036345
	44.4624	0.123465
	44.4874	-0.463969
	44.5124	0.101318
	44.5374	-0.0722687
	44.5624	-0.146569
	44.5874	-0.13134
	44.6124	0.181543
	44.6374	0.0222546
	44.6624	-0.0657558
	44.6874	0.120512
	44.7124	0.105524
	44.7374	0.0803762
	44.7624	-0.0677965
	44.7874	-0.0125173
	44.8124	0.115356
	44.8374	0.194419
	44.8624	0.0547169
	44.8874	-0.0156273
	44.9124	-0.0199688
	44.9374	-0.016986
	44.9624	-0.205986
	44.9874	0.0115686
	45.0124	0.0298466
	45.0374	0.169078
	45.0624	-0.127633
	45.0874	0.0523082
	45.1124	0.0427959
	45.1374	0.171559
	45.1624	0.0126588
	45.1874	-0.0787057
	45.2124	-0.0803258
	45.2374	-0.0919178
	45.2624	-0.181949
	45.2874	-0.113207
	45.3124	0.063232
	45.3374	-0.0872645
	45.3624	-0.108907
	45.3874	-0.0122388
	45.4124	0.10055
	45.4374	-0.0936256
	45.4624	0.0502905
	45.4874	0.14084
	45.5124	-0.0153027
	45.5374	0.0499134
	45.5624	0.204592
	45.5874	-0.0894874
	45.6124	-0.248898
	45.6374	0.0350663
	45.6624	-0.0824388
	45.6874	-0.0820213
	45.7124	0.211444
	45.7374	0.102924
	45.7624	-0.0683698
	45.7874	0.0792814
	45.8124	0.0107902
	45.8374	-0.157289
	45.8624	0.175716
	45.8874	0.0814911
	45.9124	-0.187943
	45.9374	0.0460012
	45.9624	0.0335282
	45.9874	-0.146054
	46.0124	-0.0832388
	46.0374	-0.00758456
	46.0624	-0.0495536
	46.0874	0.177628
	46.1124	0.0980172
	46.1374	0.147346
	46.1624	0.155384
	46.1874	0.07018
	46.2124	-0.031179
	46.2374	0.142339
	46.2624	0.0196749
	46.2874	0.0622728
	46.3124	-0.160966
	46.3374	-0.223273
	46.3624	-0.340621
	46.3874	-0.274842
	46.4124	-0.0122634
	46.4374	-0.053162
	46.4624	-0.0306754
	46.4874	0.185754
	46.5124	0.149122
	46.5374	-0.0107265
	46.5624	0.172221
	46.5874	0.0100581
	46.6124	-0.0939771
	46.6374	-0.0650718
	46.6624	-0.124581
	46.6874	-0.140528
	46.7124	0.0682916
	46.7374	0.0402089
	46.7624	-0.0564024
	46.7874	-0.0307662
	46.8124	0.0478957
	46.8374	-0.00877208
	46.8624	-0.136273
	46.8874	0.117681
	46.9124	0.116145
	46.9374	0.0170443
	46.9624	-0.0844522
	46.9874	-0.356765
	47.0124	-0.54316
	47.0374	-0.293977
	47.0624	-0.0942115
	47.0874	0.0469616
	47.1124	0.729424
	47.1374	0.637016
	47.1624	0.249989
	47.1874	0.058415
	47.2124	-0.0249865
	47.2374	-0.193685
	47.2624	-0.0858301
	47.2874	-0.214156
	47.3124	0.0909594
	47.3374	0.0363782
	47.3624	-0.204662
	47.3874	-0.0971804
	47.4124	0.176025
	47.4374	0.0625072
	47.4624	0.246009
	47.4874	0.172006
	47.5124	0.00828472
	47.5374	0.07625
	47.5624	-0.0313252
	47.5874	-0.271455
	47.6124	-0.0640491
	47.6374	-0.0881726
	47.6624	-0.0075152
	47.6874	-0.196231
	47.7124	-0.0286501
	47.7374	0.131132
	47.7624	0.138277
	47.7874	-0.108182
	47.8124	0.197537
	47.8374	0.306312
	47.8624	0.100547
	47.8874	0.0347721
	47.9124	0.208463
	47.9374	0.0303041
	47.9624	-0.280309
	47.9874	-0.100801
	48.0124	-0.047862
	48.0374	-0.133994
	48.0624	-0.1101
	48.0874	0.0954122
	48.1124	-0.0494675
	48.1374	0.120678
	48.1624	0.169185
	48.1874	0.0682875
	48.2124	-0.0393565
	48.2374	-0.0908719
	48.2624	-0.017133
	48.2874	-0.11342
	48.3124	0.00633312
	48.3374	0.0584964
	48.3624	0.240691
	48.3874	0.1043
	48.4124	-0.0818118
	48.4374	-0.0230654
	48.4624	-0.156729
	48.4874	-0.299944
	48.5124	-0.137094
	48.5374	-0.0576886
	48.5624	-0.113522
	48.5874	0.0533419
	48.6124	0.0517751
	48.6374	-0.187954
	48.6624	0.0242989
	48.6874	0.0208325
	48.7124	0.00493504
	48.7374	-0.0381718
	48.7624	0.121544
	48.7874	0.163833
	48.8124	-0.0240209
	48.8374	0.165126
	48.8624	0.0555511
	48.8874	0.158533
	48.9124	0.057148
	48.9374	0.0963725
	48.9624	-0.0403405
	48.9874	0.0740224
	49.0124	-0.0910178
	49.0374	-0.0934158
	49.0624	0.0161697
	49.0874	-0.150932
	49.1124	0.0876061
	49.1374	0.0519861
	49.1624	0.214933
	49.1874	0.145558
	49.2124	0.233931
	49.2374	0.137193
	49.2624	-0.0477722
	49.2874	-0.378982
	49.3124	-0.202458
	49.3374	-0.135141
	49.3624	-0.117095
	49.3874	-0.00804024
	49.4124	0.0845707
	49.4374	0.00973848
	49.4624	-0.0357622
	49.4874	-0.15773
	49.5124	-0.0337046
	49.5374	0.142784
	49.5624	0.0424423
	49.5874	0.0774796
	49.6124	-0.00214328
	49.6374	0.0810252
	49.6624	-0.237768
	49.6874	-0.0314163
	49.7124	-0.132384
	49.7374	0.155259
	49.7624	0.0249695
	49.7874	0.143978
	49.8124	0.0438978
	49.8374	0.174529
	49.8624	-0.114336
	49.8874	-0.117307
	49.9124	-0.0158855
	49.9374	-0.0269171
	49.9624	-0.130743
	49.9874	-0.060221
[truncated: 2,800 more rows]

## Sheet: Figure 2b
Figure 2b
		Cell 1 - 1	Cell 1 - 2	Cell 1 - 3	Cell 1 - 4	Cell 2 - 1	Cell 2 - 2	Cell 2 - 3	Cell 2 - 4
	t (s)	omega (Hz)	omega (Hz)	omega (Hz)	omega (Hz)	omega (Hz)	omega (Hz)	omega (Hz)	omega (Hz)
	0.062375	16.5917	23.3531	21.3441	20.1611	12.3798	13.1234	11.0321	12.3306
	0.087375	16.3985	22.7839	20.626	19.4237	12.8301	13.0632	10.9464	12.3614
	0.112375	17.0858	22.8267	19.668	19.7505	12.5985	13.6576	10.8196	12.535
	0.137375	16.8161	22.7274	19.0864	19.6862	12.8804	13.3476	10.8621	12.8765
	0.162375	17.0055	22.6631	18.8743	19.4643	12.7759	13.8971	11.3211	13.2437
	0.187375	16.8117	21.5502	18.8602	19.7205	12.3605	14.0945	11.0876	12.8973
	0.212375	16.8909	21.6331	19.3855	19.467	12.5813	13.7959	11.2698	12.5473
	0.237375	16.8669	20.9656	20.2837	19.5122	12.7388	13.5334	11.1449	12.6773
	0.262375	17.2392	21.1418	20.5498	20.0884	12.6851	13.6406	11.1879	12.2165
	0.287375	17.0438	21.0806	20.7399	19.7493	12.7966	13.0243	10.8952	12.2941
	0.312375	17.0051	22.1466	20.9727	20.2169	12.8065	13.1952	10.74	12.1853
	0.337375	17.0067	22.1296	20.6579	20.5464	12.7659	13.3477	10.867	12.0986
	0.362375	17.1799	22.7825	20.4917	20.0305	13.3223	13.0159	10.6919	12.3256
	0.387375	16.771	23.0298	20.6188	20.0019	12.9113	13.1601	11.0975	12.4954
	0.412375	17.2452	22.9013	20.7884	20.5935	13.1732	13.2523	10.6706	12.3078
	0.437375	17.5984	22.7019	20.5588	20.2519	13.5623	12.804	11.1354	12.2231
	0.462375	17.6489	22.9549	20.6876	20.167	13.2102	13.092	10.4237	12.1405
	0.487375	17.7921	23.3845	20.4747	20.616	13.0639	13.5912	10.6015	11.6948
	0.512375	18.3292	23.5376	20.2435	20.8059	13.6259	13.4781	10.0201	11.3771
	0.537375	18.5992	24.3226	20.0351	20.7523	12.9986	13.7793	10.623	11.1069
	0.562375	18.739	24.762	20.1375	20.5938	13.2895	14.3829	10.1632	11.3102
	0.587375	18.4527	24.8158	19.9337	20.3969	13.5937	14.1763	10.6786	11.6061
	0.612375	18.6928	24.7411	19.3674	20.7927	13.6952	13.9994	10.616	11.6755
	0.637375	18.0321	24.6443	19.8591	20.6738	13.5125	14.1341	11.0471	12.1084
	0.662375	17.9033	24.9424	20.33	20.7188	14.3352	14.2453	10.946	12.2399
	0.687375	17.977	24.7776	20.3008	21.7349	14.2292	13.9061	11.1694	11.8988
	0.712375	18.2594	25.1191	20.8237	22.0539	13.878	13.6949	11.3462	11.8668
	0.737375	17.5648	25.6619	21.4306	22.2671	13.9515	13.9609	11.391	11.6909
	0.762375	17.9113	25.7996	21.1817	22.4284	13.7487	13.3061	11.2317	11.5356
	0.787375	17.6907	25.6332	20.8775	23.085	13.3837	12.8485	10.594	11.6194
	0.812375	17.0177	25.6052	21.0799	22.5412	13.4064	13.0979	10.6816	11.6623
	0.837375	16.5216	25.6602	20.6441	22.3663	13.3018	13.0741	10.1952	11.735
	0.862375	16.8966	25.2079	20.519	21.9615	13.0538	13.0311	10.4107	11.7447
	0.887375	17.0286	24.7936	20.0734	21.2979	13.3341	13.8314	10.5046	11.7182
	0.912375	16.3636	25.0831	20.2159	20.264	13.1228	13.9439	11.162	11.5237
	0.937375	16.9843	25.5793	19.8471	20.0502	12.6442	13.9429	11.3119	11.804
	0.962375	17.7229	25.052	20.0768	20.5477	13.1433	14.1809	11.4045	11.6369
	0.987375	17.3463	25.1857	20.3898	20.3765	12.6986	13.717	11.6707	11.9594
	1.01238	17.4103	25.3816	20.9697	20.4359	12.6942	13.6294	11.3491	11.8866
	1.03737	17.8992	25.3448	20.8789	20.9278	13.1285	13.9973	11.3834	11.6344
	1.06238	17.6251	24.8966	20.9342	20.8403	12.9465	14.0232	11.2356	11.8611
	1.08737	17.4301	25.4466	20.6101	20.3095	12.7013	13.5738	11.538	11.9349
	1.11237	17.6149	25.8787	20.2357	20.6956	12.8786	14.4392	11.1628	11.6167
	1.13738	17.2292	25.6533	20.1214	21.0616	12.2269	14.5413	11.0073	11.7204
	1.16237	17.5144	25.425	19.9509	20.974	12.0743	14.3713	10.9966	11.736
	1.18738	17.7978	25.7451	20.3515	21.3743	12.27	14.1096	10.8973	11.4257
	1.21237	17.9891	25.4124	20.8735	22.2309	12.4245	14.5774	10.739	10.8687
	1.23737	18.4334	24.7262	21.0688	22.2918	12.557	13.5685	10.1449	11.1555
	1.26238	19.0391	24.6092	20.6357	21.9405	12.5828	13.2444	10.7866	11.0517
	1.28737	18.601	24.0138	20.8346	21.7758	12.4259	13.1971	10.4338	10.8783
	1.31238	18.2829	23.4354	20.4636	21.936	12.3418	13.046	10.4117	10.9173
	1.33737	18.5264	23.4319	20.1224	21.2786	12.0611	13.2032	10.0817	10.912
	1.36237	18.2689	23.2937	19.6568	21.3584	12.2889	13.8331	10.8449	10.903
	1.38738	17.8913	23.8152	20.0732	22.028	12.3528	13.5318	10.4641	10.6117
	1.41237	18.5463	24.1337	19.9551	22.0822	12.6358	13.6811	10.5495	11.0788
	1.43738	19.4316	24.4916	19.6664	21.8706	13.2142	13.9665	10.816	11.0649
	1.46237	19.0689	24.5993	19.661	21.6847	13.2034	13.6292	11.1552	11.3149
	1.48737	18.5791	24.658	20.3463	21.3303	13.3867	13.4217	10.9928	10.9005
	1.51238	18.765	24.3243	20.2634	20.7511	14.0803	13.8591	10.8431	11.2549
	1.53737	19.0245	24.4627	19.8992	20.8453	13.8537	13.6971	11.057	11.161
	1.56238	18.862	24.7472	20.185	20.4142	13.6749	13.64	10.4483	10.9363
	1.58737	19.1934	24.8066	20.1939	20.9528	14.2051	13.8042	10.7777	11.0124
	1.61237	19.701	24.8181	20.2513	20.5155	14.0048	13.8548	10.3286	11.0944
	1.63738	19.5974	25.2381	20.0161	20.1921	13.5545	13.6271	10.6655	10.6961
	1.66237	18.8714	25.469	20.3705	20.1105	13.4722	13.5462	10.4262	10.2475
	1.68738	18.203	24.8561	19.9613	20.5979	13.516	13.8571	10.7718	10.5976
	1.71237	17.594	24.4784	20.1957	20.5443	13.5089	13.519	9.65718	10.5656
	1.73737	17.546	24.7813	19.9424	20.7734	13.6969	13.5215	10.385	10.6872
	1.76238	17.483	24.7027	20.5982	20.6851	14.2957	13.9812	9.90199	10.6263
	1.78737	17.8166	24.6544	20.6096	20.2646	14.1961	13.6565	10.0959	10.8498
	1.81238	17.7816	24.9391	21.1932	19.71	14.1531	13.3459	10.112	10.7012
	1.83737	18.5432	24.9174	21.1629	18.9884	14.3581	13.8424	10.9395	10.7688
	1.86237	18.1757	25.0882	21.2257	18.9227	14.4161	13.7818	10.3626	11.1557
	1.88738	18.0589	25.2886	20.9322	19.1495	13.7571	13.4181	10.6874	11.6319
	1.91237	17.8219	24.96	20.8526	19.4816	14.2355	13.9296	10.4124	11.7369
	1.93738	18.1784	24.5891	20.835	19.5946	13.9877	14.2338	10.3892	11.7451
	1.96237	17.9017	24.9106	20.4564	19.6749	13.4216	13.554	10.1165	11.7594
	1.98737	18.29	24.6554	20.0887	19.5101	13.5694	13.8449	10.3808	11.4842
	2.01238	18.8885	24.3851	20.0518	20.1284	13.969	14.1065	10.5558	11.3839
	2.03737	18.6309	24.4965	20.3977	20.7509	13.2673	13.7292	10.4016	11.4405
	2.06237	18.3581	24.5154	20.2961	21.0119	13.5452	13.7649	10.5377	11.0814
	2.08738	18.0286	24.6628	20.3676	22.0217	13.5876	14.2301	10.4699	10.8685
	2.11238	17.6307	24.7837	20.6652	22.7523	12.8549	13.461	10.6846	10.3551
	2.13738	16.7824	24.6477	20.3615	22.239	12.784	13.2586	10.3744	10.4466
	2.16237	16.9985	24.6158	20.3614	21.574	13.3163	13.6063	10.9105	10.3305
	2.18737	16.8954	25.0217	20.5174	21.5261	12.7487	13.1655	10.5589	10.8105
	2.21238	16.6897	24.6677	20.4375	20.9927	12.9608	13.5365	11.2066	10.8179
	2.23738	16.5995	24.3467	20.3988	20.5764	13.3466	14.4763	10.7766	11.6629
	2.26238	16.4352	24.4629	20.4557	20.8743	12.8613	14.6281	11.1785	11.8371
	2.28737	16.471	24.6882	20.0859	21.0273	12.713	14.0235	11.1513	11.9085
	2.31237	17.1988	24.3394	20.0978	20.668	12.7798	14.2745	11.4859	11.8088
	2.33738	17.661	24.4634	19.7303	20.6259	12.6279	13.8782	11.4853	11.7747
	2.36238	18.5768	24.3878	19.143	20.5237	12.4127	13.4848	11.3793	11.5337
	2.38738	18.8855	24.5501	19.0739	20.7361	12.5283	13.1856	11.4187	11.412
	2.41237	19.1105	24.4651	18.848	20.9923	12.5576	13.8409	11.1357	11.5737
	2.43737	18.8125	24.8678	18.2958	21.8312	12.7261	13.3424	11.1466	11.5368
	2.46238	18.6302	24.3688	18.5022	22.5858	12.4205	13.4985	10.7575	11.4791
	2.48738	18.5752	24.3382	19.2065	22.876	12.6482	13.5454	11.1343	11.4901
	2.51238	19.4591	24.4254	19.7142	22.8044	12.4466	13.1724	10.9974	11.3246
	2.53737	19.4981	24.3028	20.0473	22.9331	12.3702	12.7373	10.7799	10.9884
	2.56237	19.3458	23.979	20.2462	22.4114	12.8688	13.0659	10.2959	10.7661
	2.58738	19.0888	24.181	20.4808	21.54	12.962	12.7693	10.4265	11.0701
	2.61238	19.0833	24.571	20.2715	21.4068	13.121	12.7999	10.0915	11.1057
	2.63738	18.4847	24.8217	19.7492	21.2829	13.9669	13.3152	9.70803	10.8565
	2.66237	18.6479	25.0381	19.5429	21.0865	14.359	13.3547	9.95774	11.3382
	2.68737	19.1117	25.1745	19.6673	21.2356	14.1326	13.3693	10.2837	11.5195
	2.71238	19.861	25.6058	19.8521	21.1852	14.2997	13.6185	10.0116	11.5936
	2.73738	19.6627	25.5109	20.0549	20.9202	14.2966	13.3128	10.2349	11.0814
	2.76238	19.9734	25.0473	19.9388	20.6342	13.8149	13.3785	10.7166	11.5126
	2.78737	20.2166	24.8105	20.4361	20.7637	13.782	13.9166	10.6233	11.0808
	2.81237	19.7691	25.0323	20.809	20.8193	14.1633	13.8675	10.9578	11.1948
	2.83738	19.6497	25.3605	20.9323	20.3018	14.4091	13.5938	10.7933	11.1175
	2.86238	19.5201	25.2762	20.753	20.42	13.8148	13.973	11.0319	11.3739
	2.88738	19.6242	25.4726	21.0973	20.4526	14.1611	13.8284	10.7283	11.0762
	2.91237	19.343	25.3814	20.9758	20.2324	14.0543	13.308	11.0987	11.3223
	2.93737	19.0943	25.1968	20.9157	19.9503	13.4243	13.6873	10.5419	11.4937
	2.96238	19.1734	24.6459	20.8928	20.6038	13.5034	13.7853	10.8053	11.7188
	2.98738	19.462	24.3665	20.9983	20.6341	14.1688	13.4659	10.5307	11.9981
	3.01238	19.4946	24.03	20.3505	20.1879	13.8292	13.6121	10.7477	12.4912
	3.03737	19.5044	24.4275	19.7599	20.2946	13.8672	13.5746	10.4129	12.4352
	3.06237	19.4387	24.0672	19.2386	20.6497	14.1928	13.2729	10.0473	12.5997
	3.08738	19.0697	24.0582	18.8849	20.4131	14.2551	13.7394	9.68412	12.6297
	3.11238	18.6383	24.2539	18.6709	20.0817	13.6862	13.5561	9.66663	12.7927
	3.13738	18.127	24.1332	19.1041	20.763	14.0453	13.4809	9.67022	12.2583
	3.16237	17.6492	24.2257	19.2818	20.3158	14.0086	13.9376	9.65295	12.1065
	3.18737	17.2249	24.3303	19.3152	20.114	13.9363	14.2554	10.5669	11.6535
	3.21238	17.1189	24.2194	19.2235	20.2591	13.727	13.5241	10.8257	11.2367
	3.23738	17.0668	23.831	19.3312	21.0294	14.4455	14.1095	10.9592	10.8125
	3.26238	17.3707	24.3825	19.3462	21.2054	14.1979	14.1641	10.6031	11.4781
	3.28737	17.1644	23.8836	19.7484	21.5818	14.1402	14.0541	10.8835	11.528
	3.31237	17.7606	23.8116	19.8663	21.9141	14.4852	14.1045	10.0919	11.8198
	3.33738	17.3923	23.5713	20.3078	22.1094	14.611	14.3368	10.5469	11.838
	3.36238	16.9556	24.1225	20.6007	21.5549	14.0663	13.9699	10.209	12.1683
	3.38738	16.9938	23.3161	20.5768	21.6507	14.6683	14.1311	10.5561	11.8561
	3.41237	17.1978	23.5411	20.4106	21.1215	15.06	14.1945	10.1573	11.6353
	3.43737	17.197	23.4139	20.4736	20.2292	14.6698	13.955	11.1223	11.6895
	3.46238	17.3751	23.5503	20.0205	20.418	14.5969	14.2282	10.6548	11.8066
	3.48738	18.1237	23.1092	19.9569	20.8973	14.7646	14.3315	11.1451	11.5915
	3.51238	18.0782	23.3298	20.4149	20.9152	14.2978	14.4309	11.1806	11.6605
	3.53737	18.4996	23.4452	20.2185	21.2059	13.7672	14.4273	11.4273	11.6969
	3.56237	18.5616	23.7634	20.5296	22.0194	13.9128	13.7541	11.0889	11.7367
	3.58738	18.391	24.1213	21.0131	22.0452	14.1607	13.7732	11.195	11.7041
	3.61238	17.9012	24.2421	21.2235	21.8333	14.1218	13.9494	11.2985	11.8078
	3.63738	17.7594	24.2559	20.9883	21.6071	13.8725	13.2267	10.7754	11.7095
	3.66237	17.5308	24.1445	21.2613	21.8282	14.3087	13.0827	10.9679	12.0278
	3.68737	17.6613	24.157	21.1603	21.5542	14.2209	13.6842	10.5202	12.0246
	3.71238	17.95	23.9276	21.1653	21.0889	13.8255	13.8122	10.6862	11.8393
	3.73738	18.286	24.3779	20.7617	20.6074	14.1109	13.8758	10.2387	11.8525
	3.76238	18.1371	24.369	20.1714	19.9691	14.328	14.4581	10.7199	11.6635
	3.78737	18.1979	24.2993	19.4316	19.7725	13.9108	14.446	10.4418	11.5472
	3.81237	17.8969	24.4799	18.6909	19.862	14.0053	14.4909	11.0001	11.3382
	3.83738	17.8748	24.6585	17.9635	19.8391	14.1358	14.3818	10.7625	11.2654
	3.86238	17.9849	24.2392	17.6591	19.9593	13.4246	14.2471	10.9072	11.6306
	3.88738	18.4287	24.6668	17.8164	20.2848	13.9498	13.8487	11.0264	11.6687
	3.91237	18.2689	24.7179	18.2511	20.3112	14.2393	13.8601	10.982	11.7863
	3.93737	18.4367	24.7822	19.0863	20.1539	14.1625	14.1251	10.6341	11.5794
	3.96238	18.7569	24.7029	19.5332	20.4286	13.8179	14.2504	10.4894	11.9815
	3.98738	18.4679	24.9079	19.9415	21.2542	14.3749	13.9942	10.9212	11.7524
	4.01237	18.1452	25.2607	20.5184	21.1796	14.1494	14.0838	10.6209	11.4974
	4.03737	18.133	25.3942	20.7093	21.1557	13.9249	13.9637	10.3832	11.5807
	4.06238	18.0738	25.0271	20.8731	21.4519	13.7673	13.6442	10.3043	11.7904
	4.08737	18.1413	25.298	20.9467	21.6246	14.4122	13.504	10.8372	11.7344
	4.11238	18.4338	25.5057	20.9855	21.1443	14.4132	13.8353	9.99743	11.6692
	4.13737	18.7534	24.9112	21.1942	21.3711	13.8042	13.7652	10.2272	11.6632
	4.16237	18.8631	24.6823	21.1604	21.5166	13.9597	13.9366	10.3782	11.6203
	4.18737	18.837	24.656	21.2616	21.6958	13.7295	13.6703	11.0147	11.3292
	4.21237	18.2647	24.3235	21.6025	21.492	12.8081	13.1675	10.8164	11.3061
	4.23738	18.269	23.9168	22.0427	21.5709	12.8219	13.0966	11.2394	11.3448
	4.26237	18.128	23.8623	21.8846	21.5883	12.9817	13.4546	11.2747	11.3795
	4.28737	18.1278	23.5456	22.0128	21.4913	12.9042	13.0132	11.3952	11.3818
	4.31238	18.3098	23.685	21.8716	21.0524	13.4799	13.3915	11.0431	11.4183
	4.33738	18.6949	23.6101	21.7414	20.9274	14.2307	13.6904	10.577	11.4189
	4.36238	18.2618	23.9678	21.3872	20.4694	13.9772	13.4812	10.8793	10.8454
	4.38737	17.6813	24.0963	21.5311	20.122	14.3182	13.547	10.4705	11.4559
	4.41237	17.3395	24.4159	21.7494	20.1639	14.5318	13.8587	10.1489	11.1569
	4.43737	17.2725	24.8295	21.3696	20.0461	14.1533	13.2223	9.90474	11.1994
	4.46237	17.3147	24.5723	20.9664	19.9171	14.0722	13.374	10.6525	11.0829
	4.48738	17.4543	24.4565	20.7339	20.3538	14.2744	13.1093	10.21	11.1614
	4.51237	17.7301	24.0656	20.3059	20.6588	13.4584	12.6468	10.2613	11.034
	4.53737	18.1203	23.9717	20.2898	20.8388	13.2452	12.8719	10.405	11.1581
	4.56238	18.3572	23.3162	20.5953	20.8268	13.6129	13.5207	10.7116	11.9478
	4.58738	18.4182	23.4622	20.8372	20.9062	13.4419	13.5814	10.337	12.153
	4.61238	19.2573	23.4371	20.7327	20.8821	13.8786	14.2819	10.4835	12.48
	4.63737	19.1559	23.5503	21.1465	20.7109	14.5155	14.9578	10.6451	12.7589
	4.66238	18.6127	23.368	20.7511	20.1769	14.7171	14.9351	10.8977	12.774
	4.68737	17.9138	23.6151	20.3926	19.9498	14.1057	14.8612	9.90347	12.2951
	4.71237	17.8945	24.3409	20.3368	19.8526	14.0976	14.9727	9.80573	12.4839
	4.73738	17.3324	24.2161	20.8078	19.5	13.9059	14.9022	9.83187	12.5514
	4.76237	17.7897	24.4985	20.504	20.0211	13.6847	14.4957	9.93308	12.045
	4.78737	18.2966	24.4263	20.6182	20.6214	13.3385	14.4926	9.52439	12.4622
	4.81237	18.8668	24.6774	20.9772	20.6001	14.078	14.7977	10.538	12.3534
	4.83738	18.967	23.9638	20.9684	21.1256	13.8141	14.6893	10.6284	11.9629
	4.86238	18.9594	24.448	20.6856	21.604	13.4727	14.0518	10.5971	11.4667
	4.88737	19.2211	23.8278	20.9819	21.2826	13.9382	14.1704	10.6922	11.7896
	4.91238	19.2328	23.7348	20.5194	21.2472	14.0627	14.1557	10.9868	11.0437
	4.93738	19.4255	23.4791	20.0562	21.7745	13.3285	13.3579	11.0815	11.0721
	4.96237	19.4924	23.8556	20.2743	21.5321	13.9004	13.3546	10.9216	11.2123
	4.98738	19.3986	23.7336	20.423	21.3186	14.0696	13.993	10.9831	11.7815
	5.01237	19.0973	24.2485	19.9471	21.4606	13.4564	13.6919	10.5874	11.4083
	5.03737	19.1027	24.3592	20.3385	21.2287	13.7764	13.6017	11.1206	11.4223
	5.06238	18.5112	24.7261	20.6113	21.3472	14.3964	14.2438	10.8659	11.1997
	5.08737	17.2462	24.4192	20.5173	21.1182	14.689	14.141	11.041	10.7398
	5.11238	16.7307	24.2722	20.5723	21.0368	14.6786	13.7943	11.339	10.5237
	5.13737	16.0579	24.0774	20.7307	20.6323	15.105	13.9845	11.2788	10.283
	5.16237	15.5446	24.2244	20.7147	21.0613	15.1297	14.2505	10.9926	10.7692
	5.18737	15.3334	24.2417	20.3617	21.3348	14.7064	13.5904	11.0247	10.873
	5.21237	16.2059	24.5668	20.2209	21.9868	14.2221	13.5258	11.3326	11.2138
	5.23738	16.3966	24.1432	19.8795	22.018	14.3907	13.6763	11.0232	11.5629
	5.26237	16.5177	24.347	19.6635	21.8239	14.3904	13.3454	11.2498	11.8934
	5.28737	16.6352	24.8168	19.8091	21.504	14.0989	13.2605	11.5401	12.0941
	5.31238	17.0456	24.542	19.9343	20.8375	14.6007	13.8213	11.6801	12.4737
	5.33738	16.8617	24.0511	19.7232	19.772	14.9069	13.1324	11.6043	12.4451
	5.36238	17.0932	24.377	19.7679	19.7942	14.8639	13.0424	11.0623	12.0175
	5.38737	16.7755	24.5432	20.0841	20.1216	14.8333	13.5515	11.2624	11.734
	5.41237	16.6341	24.4324	20.213	19.5402	14.532	13.3914	10.5715	11.5667
	5.43738	16.769	24.2525	20.2458	19.3849	14.7033	13.5076	10.5732	10.8166
	5.46237	16.9959	24.4956	20.49	19.4777	14.3661	14.4773	9.84401	10.8815
	5.48738	16.5056	24.8033	20.5673	19.3238	13.8366	14.5885	10.537	10.6719
	5.51237	16.6037	24.8959	20.5619	18.8829	14.0176	14.2785	10.1421	11.08
	5.53737	16.532	24.6504	20.2695	18.9762	14.4147	14.374	10.4097	11.098
	5.56238	16.1556	24.3995	20.6585	19.7131	13.8001	14.4452	9.83545	11.7075
	5.58738	15.9393	24.0214	20.9951	19.679	14.2308	13.9929	10.4725	12.1275
	5.61238	15.9665	23.3699	21.2609	20.0469	14.5959	13.999	10.0776	12.0807
	5.63737	16.2023	22.8901	21.459	20.4715	13.782	14.4614	10.2921	11.8768
	5.66237	16.3623	23.2691	21.7636	20.8542	13.6242	14.1758	9.87238	11.9277
	5.68737	16.1355	23.7828	21.3194	19.7677	14.067	14.023	10.4362	11.6586
	5.71237	15.9964	24.1594	21.2491	20.0634	13.359	14.2473	10.0648	11.4044
	5.73738	16.079	24.5258	20.8168	20.1933	13.6204	14.5142	10.556	11.685
	5.76237	15.8965	24.7188	20.7028	20.3186	14.7354	14.1346	10.4493	11.954
	5.78737	16.2374	24.2381	20.6497	20.4335	15.0632	14.1086	10.7028	11.938
	5.81238	16.6371	24.206	20.6687	20.9625	14.9099	14.3242	10.6017	11.8351
	5.83738	16.7771	24.0484	20.3302	21.2688	15.0592	14.3474	10.6821	12.0573
	5.86238	16.9274	24.0048	20.2055	20.7768	15.0532	14.1984	10.2639	11.9656
	5.88737	17.1203	24.1722	20.1058	20.6059	14.7721	14.3285	10.4319	11.7248
	5.91237	16.9621	24.5974	19.9267	20.5635	14.1202	14.7328	10.5112	11.3519
	5.93738	16.4963	24.3833	19.9991	21.0198	14.2502	13.8962	10.0501	11.8539
	5.96237	16.4949	24.5447	19.7816	21.038	14.6525	14.041	10.3736	11.4979
	5.98738	16.6742	24.4112	20.2557	21.1723	14.3175	13.7934	10.0722	11.4292
	6.01237	16.5281	24.5218	19.9891	21.0782	14.1584	13.2479	10.1165	11.409
	6.03737	16.2993	24.253	20.0223	20.6859	14.5862	12.8036	10.0931	11.5306
	6.06238	16.6648	23.8447	20.2875	19.6675	14.5538	13.0705	10.9647	11.4794
	6.08738	16.7473	23.5918	20.5765	19.5678	13.9478	12.6059	10.5165	11.3408
	6.11238	16.3357	23.4149	20.7187	19.6023	13.8681	12.9996	11.1665	11.6531
	6.13737	16.6596	23.023	21.1017	19.7233	13.9175	13.9357	11.1404	11.4546
	6.16238	16.3814	22.8493	20.8797	19.7976	13.6531	14.1908	11.2706	11.6735
	6.18737	16.2954	22.931	20.7436	20.1104	13.6071	14.3804	10.6498	11.4453
	6.21237	16.0088	23.2839	20.9993	20.1211	14.3704	14.7656	11.0218	11.1452
	6.23738	16.2381	23.4366	20.8033	19.6833	14.0502	14.3229	10.8606	11.2953
	6.26237	16.1804	23.2774	20.6766	19.9212	13.4647	13.8664	10.6418	11.4715
	6.28737	16.7481	23.0451	20.9878	19.9265	13.8339	14.018	10.7718	11.6497
	6.31238	16.5242	23.7253	21.1132	20.4192	13.5995	14.2621	10.558	11.5518
	6.33738	16.1	23.3623	20.9409	20.4084	13.1118	13.7555	10.718	11.5507
	6.36238	15.8927	23.8583	21.2599	20.9284	13.8609	14.1308	10.5422	11.5607
	6.38737	15.7321	24.0925	21.8804	20.5886	14.3203	14.2914	10.9331	11.5093
	6.41238	15.4408	23.6852	21.823	20.2658	13.8424	13.9404	10.3026	11.111
	6.43738	15.7323	22.7883	21.2496	19.8566	14.5619	13.4394	10.7743	10.9461
	6.46238	16.0498	22.3889	21.1959	19.5125	14.8866	14.0404	10.2859	11.3792
	6.48738	16.0568	21.7881	20.656	19.0022	15.0208	13.6362	10.4306	11.1991
	6.51237	15.9705	20.7531	20.209	18.7352	14.9745	13.4299	10.199	11.1092
	6.53737	15.8767	20.9844	19.747	18.894	15.4979	13.8542	10.7787	11.3661
	6.56238	15.2428	21.1171	19.8475	19.0274	15.1723	14.2627	10.3058	11.4238
	6.58737	15.0336	21.2997	20.034	19.1666	15.4544	13.586	10.6519	11.3427
	6.61238	15.0929	20.9475	19.9599	19.2055	14.9005	14.1808	10.3758	11.1041
	6.63737	14.893	21.3359	20.0157	19.2991	14.8376	14.2408	10.3619	11.5068
	6.66238	14.5677	21.498	20.6504	19.3021	14.7905	13.5677	10.0823	11.4599
	6.68737	14.8514	21.4441	20.8197	18.9642	14.252	13.8581	10.2459	11.7136
	6.71237	15.2383	21.2824	20.3097	18.6161	13.7291	14.6565	10.045	11.8429
	6.73738	15.2689	21.3521	20.3672	18.1995	13.6546	14.5938	10.169	11.9887
	6.76237	15.4727	21.739	20.466	17.693	13.9652	14.314	10.2487	11.945
	6.78737	15.3391	21.3989	20.4841	17.9491	13.3063	14.903	9.97225	11.7153
	6.81238	15.7947	21.0714	20.8696	17.7909	13.6654	14.5452	9.86584	11.4217
	6.83738	16.2068	21.3405	21.4139	17.8459	13.5048	14.0692	9.97314	11.4151
	6.86238	16.1542	20.9525	21.3534	18.8196	13.5884	14.0422	10.1552	11.2831
	6.88737	15.9761	20.3822	21.6404	19.0251	13.6077	14.5813	10.008	11.3972
	6.91237	16.2719	20.1432	21.4146	18.7546	14.2471	14.2473	10.9381	11.4095
	6.93737	16.4522	20.4682	21.3784	18.9885	13.7563	13.9061	11.3389	11.6223
	6.96237	16.4422	20.0222	21.5984	19.056	13.8581	14.1151	11.381	11.3513
	6.98738	16.3623	20.3491	21.9666	18.7263	14.268	13.8084	11.243	11.4922
	7.01237	16.7269	20.2347	21.3321	18.5771	13.801	13.224	11.4573	11.1532
	7.03737	17.0593	20.9986	21.3812	18.8463	13.6638	13.3188	10.9114	11.0977
	7.06238	16.6547	20.8715	21.1876	19.3521	14.2802	13.5867	11.0466	11.2483
	7.08737	16.7386	21.345	20.7781	19.6871	14.502	13.517	11.2133	11.3942
	7.11238	17.166	21.438	20.8447	19.9069	13.9624	13.6177	11.1128	11.3477
	7.13737	17.3997	21.3004	21.1291	20.6869	14.5004	13.9517	10.9109	11.1646
	7.16237	17.6057	20.9797	21.1322	20.793	14.7374	13.7148	10.4652	11.3773
	7.18737	17.6853	20.9936	21.2321	20.5637	14.5561	13.6056	10.3788	11.4543
	7.21237	17.2616	20.6697	21.5916	20.3894	14.0496	13.9125	9.86258	11.5265
	7.23738	16.7635	19.9895	21.4997	20.2241	14.4967	13.6201	9.86268	11.7958
	7.26237	16.4175	19.9621	21.4369	20.3786	14.2292	13.6944	9.37856	11.8768
	7.28737	16.533	19.4274	21.8976	20.1267	13.9278	14.3561	9.52319	12.0612
	7.31238	16.7626	19.2817	21.7947	20.1587	13.7058	14.8921	9.51253	11.7911
	7.33738	17.0159	19.4426	21.4388	20.2852	14.2793	14.3633	9.62877	11.5373
	7.36238	16.8538	19.3419	20.5053	20.3421	13.8894	14.5027	9.79356	11.4812
	7.38737	17.0831	19.6252	19.6403	19.8355	13.8109	14.5566	10.5132	11.4041
	7.41238	16.7287	19.9271	18.7099	20.3599	13.8879	14.2584	10.8615	11.3083
	7.43737	16.9686	20.0285	18.2721	20.2179	13.8934	13.8191	10.7471	10.7431
	7.46237	16.8253	19.3238	17.8364	19.9132	13.4243	14.2687	10.4513	10.9016
	7.48738	17.3624	20.1508	18.4278	19.7487	13.9162	14.5354	10.6455	10.7809
	7.51237	17.2115	20.4515	19.3602	19.553	14.1355	14.0488	10.6479	11.3119
	7.53737	17.5488	20.1709	19.7267	18.9088	13.9971	14.289	10.7884	10.9835
	7.56238	17.0482	19.429	20.2413	18.6792	14.4115	14.4653	10.7414	11.4737
	7.58738	17.1193	19.6456	20.1856	18.8318	14.6757	14.3042	11.4121	11.6511
	7.61238	16.9931	20.1369	20.1741	19.2111	14.0356	13.9887	11.164	11.6039
	7.63737	17.2009	20.0754	19.7058	19.8429	14.1129	14.5471	11.0013	11.4993
	7.66238	17.1569	20.1732	19.8391	20.2618	14.2994	14.3917	11.0575	11.4303
	7.68738	17.4425	20.9017	19.4864	20.6862	13.9285	14.1327	11.1157	11.9489
	7.71237	17.5017	21.3694	19.9085	20.6684	13.9828	14.3077	11.1933	11.9399
	7.73738	17.796	20.6087	20.1316	20.3428	14.4196	14.5423	11.0228	11.7909
	7.76237	17.4137	21.0449	20.3835	19.9769	14.1512	13.8398	11.2479	11.9438
	7.78737	17.0069	21.227	20.0722	19.196	14.2536	13.7594	11.0051	12.0935
	7.81238	17.1417	21.3146	20.3543	19.0783	14.3507	14.2215	10.9195	11.696
	7.83737	16.975	21.3023	20.4206	19.288	14.5114	13.9449	10.385	11.9959
	7.86238	16.9513	21.7684	20.8676	19.2997	14.5442	13.4663	10.71	12.1096
	7.88737	17.3615	21.1716	20.9022	19.5282	14.1971	14.0009	10.2875	12.1489
	7.91237	17.5292	21.208	21.3057	20.0854	14.2072	13.9265	10.4648	12.1218
	7.93737	17.0255	21.0995	21.0923	20.1948	14.4409	13.3809	10.3405	12.4827
	7.96238	17.0104	20.7216	21.0852	19.9589	13.8642	13.504	10.8645	12.073
	7.98738	16.767	20.3394	20.6482	19.4994	13.9009	14.1274	10.9223	12.0656
	8.01238	16.2168	20.5634	20.6524	19.8284	14.5386	14.2894	11.011	11.8666
	8.03737	16.0723	20.5542	20.6154	19.5933	13.8679	14.43	11.5414	11.6012
	8.06237	15.4816	20.596	20.8579	20.0572	13.3535	14.5462	11.6926	11.3699
	8.08737	15.4067	20.89	20.9325	20.7716	13.8674	14.4918	11.4243	11.2897
	8.11238	15.3311	21.0795	21.0631	21.515	13.3897	13.8781	10.8972	11.2081
	8.13738	15.3454	21.0499	21.1186	21.6631	13.4019	13.7174	11.0651	11.1856
	8.16237	15.829	21.306	21.0385	22.4333	14.2001	13.5138	10.7182	11.2721
	8.18737	16.8041	21.1993	21.0735	22.3095	14.7127	13.2439	10.73	11.3447
	8.21237	17.2426	20.802	20.855	21.9226	14.2198	13.0886	10.6349	11.4546
	8.23738	17.6011	20.0645	20.6428	22.0008	14.3488	13.2673	10.9082	11.9165
	8.26238	17.7328	19.9025	19.9597	21.6972	14.468	13.0602	11.054	12.1686
	8.28737	17.4008	19.5728	20.1672	21.485	13.9297	13.1033	10.7466	12.0153
	8.31238	17.0417	19.4891	20.2415	21.0487	13.5023	13.5813	11.2675	11.7294
	8.33737	16.2744	19.7932	20.4736	21.3601	13.9703	13.4253	11.0383	11.4266
	8.36238	15.8867	20.231	20.3775	21.0744	14.186	13.6931	10.9812	11.3368
	8.38738	16.1594	20.4082	21.2083	21.2938	13.7816	14.1713	10.0564	10.7372
	8.41237	16.491	20.4077	20.7721	21.3185	14.0623	14.1615	10.3235	10.911
	8.43737	17.0691	19.3389	20.7168	22.0668	14.5061	13.9427	9.814	10.6581
	8.46237	17.5399	18.962	20.2858	21.9444	14.1985	14.4892	10.153	10.9754
	8.48738	17.4433	18.8244	20.5724	22.0974	14.2576	14.0914	10.0527	10.4807
	8.51238	17.3318	18.5872	20.0264	22.2754	14.5017	13.5267	10.9131	10.6746
	8.53737	17.143	18.5318	20.1568	22.1099	14.5008	13.8072	10.6767	10.88
	8.56237	16.2736	19.4078	19.8393	21.4532	14.1956	13.925	10.6513	11.2151
	8.58737	15.9361	20.2021	19.8022	21.8473	14.5641	13.252	10.7499	11.429
	8.61238	15.7137	20.5261	19.4206	22.2497	14.6402	13.6894	10.8061	11.5344
	8.63738	15.7002	20.9977	19.6854	21.7001	14.2334	14.0526	10.6675	11.7568
	8.66238	15.4336	21.4882	19.5756	22.0864	13.963	13.3984	10.221	11.7691
	8.68737	15.6123	21.9781	19.841	22.2335	14.2875	13.7688	10.1647	11.5152
	8.71237	16.1649	21.8817	19.9514	22.0294	13.9884	14.2297	9.9724	11.2379
	8.73738	16.5424	21.9299	19.832	21.8783	13.5022	13.9943	10.1869	11.1639
	8.76238	16.5282	21.8724	19.3074	22.1861	14.3155	13.904	10.091	11.1119
	8.78737	16.9557	21.6447	19.2069	21.6676	14.9669	14.3616	10.9583	10.6727
	8.81237	17.2223	21.4038	19.3009	21.2111	14.809	13.5089	10.796	11.2157
	8.83737	17.6263	21.6242	19.881	20.8964	14.8724	13.6745	11.2896	10.7881
	8.86238	18.2257	21.7737	20.1775	20.2433	15.4613	13.796	11.0394	11.1188
	8.88738	18.7688	21.5989	20.7406	19.855	15.1871	13.6619	11.1998	10.8389
	8.91237	18.8279	21.5429	21.1786	19.9864	14.4405	13.5318	10.4678	11.4393
	8.93737	19.5424	21.9891	20.9878	20.4642	14.4894	13.9282	10.8661	11.0358
	8.96237	19.2979	21.8861	20.3902	19.8595	14.7067	13.6764	10.5603	11.1181
	8.98738	19.0498	22.0281	20.661	20.4179	14.5975	13.4929	10.7923	11.4471
	9.01238	19.1906	21.7218	20.2258	20.8053	13.7477	13.5275	10.6431	11.42
	9.03737	19.3593	21.8553	20.206	21.3861	14.1261	13.3756	10.7366	11.7151
	9.06238	19.0244	21.6215	20.4566	21.9938	14.2582	13.039	10.8967	11.7378
	9.08737	19.1911	21.3331	21.0698	22.8359	14.1607	13.1942	10.7219	12.0902
	9.11237	19.5707	21.0224	20.5727	23.1448	13.9526	12.8908	11.0383	11.8411
	9.13738	19.4992	21.5186	21.5528	23.2917	14.6923	13.0308	10.6535	11.7991
	9.16237	19.5457	21.8931	21.4665	22.5963	14.7495	13.1971	11.1366	11.6947
	9.18737	19.1211	22.0946	21.1818	21.5597	14.3288	13.7416	10.6257	11.5467
	9.21237	18.5246	22.1788	20.8059	21.5512	14.122	13.4869	10.7109	11.7122
	9.23738	17.9752	22.3188	21.1656	21.4263	14.1829	13.7627	10.3235	11.5479
	9.26238	17.6196	22.1172	20.7548	21.8808	14.0913	13.8409	10.9028	11.4683
	9.28737	17.5303	21.2678	20.5163	22.1796	13.586	13.9561	10.4936	11.185
	9.31237	18.1402	21.0644	20.7783	22.8108	13.4861	13.7261	10.7242	11.1318
	9.33737	18.5444	21.2373	20.752	22.9144	13.2686	13.9868	10.9908	11.3436
	9.36238	18.6148	21.1593	20.6567	22.7558	12.8656	13.8502	11.0865	11.6883
	9.38738	18.7192	21.1223	20.7428	22.3266	12.4735	13.7221	11.4665	11.7773
	9.41237	18.8034	21.6586	21.0611	22.4629	12.6775	13.8612	11.5422	12.0391
	9.43737	18.9448	21.1956	20.8491	22.8733	12.6523	13.8504	11.866	12.1691
	9.46237	18.9028	21.2132	20.9829	23.128	12.8254	13.4392	11.7209	11.8233
	9.48738	19.2086	21.1472	20.873	23.6054	13.3405	14.0211	11.3327	11.4608
	9.51238	19.3775	20.98	20.5299	23.2925	13.8521	13.7349	10.8684	11.7245
	9.53737	19.0825	20.48	20.3264	22.7388	14.4648	13.3383	10.867	11.4022
	9.56237	18.6583	20.3108	20.3886	22.0994	14.7623	13.4597	10.757	11.5312
	9.58737	18.8566	19.911	20.4091	21.7045	14.8453	13.3647	10.6269	11.9115
	9.61238	18.1879	19.6003	20.755	21.3909	15.0693	12.9401	11.3315	11.9345
	9.63738	17.758	19.6909	20.8085	21.4186	15.0744	13.5931	11.0653	11.9135
	9.66237	17.7055	20.1702	20.7937	21.9629	14.3481	13.9038	11.2803	12.1531
	9.68737	17.2365	20.9379	20.5875	21.5229	14.3379	13.874	10.9684	12.1893
	9.71238	16.7315	21.3032	20.4332	21.5908	14.5253	14.3437	11.1465	11.8066
	9.73738	16.7946	21.2118	20.3691	21.1659	13.9681	14.7351	10.9402	11.3285
	9.76238	16.7366	21.3937	20.557	21.1758	13.666	14.3392	11.0816	11.4826
	9.78738	16.7826	21.1991	20.4283	21.251	14.1036	14.1568	10.87	11.4706
	9.81238	16.9934	20.8609	20.7785	20.99	14.3777	14.2257	10.8413	11.2093
	9.83737	17.0906	20.5334	20.7219	20.6579	14.1654	13.7193	10.6942	11.39
	9.86238	16.8843	21.1272	20.5503	20.6815	14.2984	13.4835	10.1467	11.6667
	9.88738	16.8561	21.0572	20.2002	20.6372	14.6948	13.6183	10.6111	11.2758
	9.91237	16.5469	21.0863	20.3644	20.4536	14.6148	13.6021	10.5243	10.7808
	9.93737	16.4253	21.596	21.156	21.4337	14.3419	13.3972	10.9274	11.5428
	9.96238	89.6445	95.7608	97.807	89.6219	90.4842	83.1474	91.6162	80.9282
	9.98738	168.409	173.291	176.63	163.101	170.068	155.675	178.337	154.437
	10.0124	248.91	252.368	256.928	237.982	250.758	227.578	267.366	230.228
	10.0374	330.554	331.962	337.209	312.725	332.296	300.733	358.07	307.176
	10.0624	412.257	412.714	417.756	387.683	413.686	374.878	448.891	385.187
	10.0874	420.901	419.895	425.039	394.901	419.957	380.504	460.302	394.458
	10.1124	424.346	424.13	429.601	397.933	423.774	383.543	466.278	401.206
	10.1374	426.941	427.012	432.791	399.749	427.027	387.133	469.467	405.862
	10.1624	428.041	429.769	435.645	401.302	429.364	390.292	472.193	409.761
	10.1874	430.131	430.452	438.643	402.972	432.333	393.318	474.531	412.495
	10.2124	432.29	430.895	438.846	405.31	434.858	395.172	475.734	414.837
	10.2374	434.292	431.502	439.45	405.673	436.8	396.449	476.925	416.317
	10.2624	435.448	431.829	440.468	406.543	437.937	398.22	478.01	417.063
	10.2874	437.361	430.985	442.179	407.648	440.284	399.068	478.748	418.53
	10.3124	438.477	431.31	443.231	407.872	441.913	399.777	479.129	419.752
	10.3374	439.386	431.22	443.444	408.004	443.757	401.086	480.052	421.319
	10.3624	440.053	431.919	444.854	408.782	445.167	402.273	480.901	422.859
	10.3874	441.116	432.717	445.325	407.972	448.183	403.568	482.432	425.278
	10.4124	442.205	434.803	445.375	407.059	451.159	405.027	483.371	426.739
	10.4374	442.703	435.367	444.797	405.957	453.749	406.347	485.243	427.754
	10.4624	442.943	436.896	445.533	405.975	456.205	407.149	486.34	428.724
	10.4874	442.749	437.097	445.618	406.331	458.356	407.991	487.849	429.561
	10.5124	442.165	437.429	446.216	407.955	459.444	408.935	488.055	430.151
	10.5374	441.792	437.792	446.639	409.155	460.092	409.474	488.593	430.709
	10.5624	442.483	438.303	446.93	411.053	461.196	409.828	488.283	431.905
	10.5874	442.996	438.796	447.748	411.749	462.355	410.427	488.733	433.701
	10.6124	445.08	439.11	447.711	412.125	463.091	411.366	488.771	434.683
	10.6374	446.4	439.147	448.449	411.66	463.823	411.54	488.962	435.978
	10.6624	447.18	439.414	449.663	412.738	463.924	412.953	489.454	437.287
	10.6874	448.111	440.89	450.297	413.037	464.05	413.586	489.655	438.003
	10.7124	448.924	442.148	450.833	413.569	463.803	414.492	489.746	438.504
	10.7374	448.167	443.536	451.481	414.391	464.971	415.311	489.85	439.769
	10.7624	448.98	446.653	451.077	415.683	465.042	416.28	490.861	440.316
	10.7874	449.571	448.43	450.207	416.603	464.962	416.648	490.902	441.127
	10.8124	449.321	449.192	450.842	418.824	465.642	417.018	491.642	441.345
	10.8374	450.051	449.504	451.373	419.22	467.063	417.433	491.647	441.167
	10.8624	451.79	450.455	451.873	419.718	467.243	417.548	491.407	440.752
	10.8874	451.928	449.959	453.282	420.364	467.401	417.35	491.454	440.783
	10.9124	452.274	449.454	454.038	420.282	468.329	417.039	492.438	440.684
	10.9374	452.28	448.923	454.06	419.585	468.679	417.29	492.586	440.876
	10.9624	451.945	448.725	454.655	419.923	467.248	417.213	493.494	441.159
	10.9874	451.355	448.351	455.453	419.812	466.482	417.959	495.255	442.257
	11.0124	451.098	447.799	455.228	419.843	466.328	418.79	495.477	443.255
	11.0374	450.876	448.726	455.599	419.642	465.564	419.921	495.866	443.818
	11.0624	450.869	449.042	456.596	419.648	464.864	421.048	497.062	444.204
	11.0874	450.924	449.245	456.958	419.36	466.161	422.365	497.633	445.344
	11.1124	449.483	448.812	456.679	419.601	467.871	422.771	497.891	445.158
	11.1374	448.611	448.024	457.316	419.356	469.087	423.188	498.504	445.048
	11.1624	449.186	447.607	458.262	419.42	471.485	423.907	498.744	445.081
	11.1874	449.451	447.585	458.122	419.419	474.348	423.762	498.889	445.693
	11.2124	448.934	448.23	458.09	419.975	475.352	423.616	499.17	444.784
	11.2374	450.559	448.741	458.958	420.039	475.896	423.749	495.529	445.109
	11.2624	451.582	450.094	459.276	420.448	476.746	424.234	492.085	445.155
	11.2874	451.162	449.711	459.578	421.968	477.38	423.521	488.265	445.553
	11.3124	450.873	450.56	459.921	424.352	476.581	423.998	483.614	445.773
	11.3374	450.727	451.403	460.258	425.636	476.919	424.088	479.186	446.486
	11.3624	450.487	451.56	460.442	427.126	477.919	424.104	478.751	446.987
	11.3874	449.875	451.774	460.594	428.233	479.015	424.058	478.191	447.435
	11.4124	449.663	452.434	460.139	428.008	478.484	424.702	478.408	447.645
	11.4374	449.265	453.125	460.699	426.683	479.238	425.575	478.157	447.758
	11.4624	449.08	453.58	460.406	425.969	479.738	426.368	476.975	447.795
	11.4874	449.365	454.786	460.8	425.909	479.044	427.36	476.004	447.984
	11.5124	450.532	455.507	460.729	426.884	478.373	427.541	475.576	448.19
	11.5374	450.824	456.193	461.266	427.815	477.863	427.661	474.353	448.203
	11.5624	452.223	455.895	460.769	428.403	476.896	427.769	474.344	448.887
	11.5874	453.275	455.717	461.007	428.961	476.106	427.695	475.156	449.65
	11.6124	453.157	454.439	460.338	429.018	476.491	427.324	475.141	449.622
	11.6374	453.579	453.004	461.077	428.665	476.298	427.449	474.918	450.182
	11.6624	454.315	452.683	461.113	428.569	477.345	428.162	475.161	450.912
	11.6874	453.991	453.239	462.098	429.128	478.334	428.216	474.256	450.888
	11.7124	454.102	452.294	462.397	429.027	479.127	428.422	474.068	450.863
	11.7374	453.861	453.293	462.268	428.179	478.907	429.048	474.636	451.099
	11.7624	453.128	454.802	461.487	427.14	478.989	430.116	475.323	451.127
	11.7874	452.636	455.192	461.151	426.678	478.564	430.766	475.788	451.221
	11.8124	452.19	456.032	460.881	425.326	478.792	430.504	477.157	451.533
	11.8374	452.251	456.89	461.221	424.826	478.885	430.866	478.495	451.299
	11.8624	452.301	457.29	461.796	425.854	479.345	430.58	478.636	451.516
	11.8874	452.122	457.387	462.449	426.745	479.821	429.852	478.416	451.199
	11.9124	453.012	457.96	462.587	426.89	480.236	429.263	478.655	451.041
	11.9374	453.272	457.869	461.49	428.741	479.821	429.33	478.651	451.257
	11.9624	453.322	458.287	460.578	430.231	479.48	429.052	478.839	451.737
	11.9874	454.329	459.012	460.045	430.387	479.4	429.164	479.396	451.627
	12.0124	456.011	459.673	459.524	429.635	479.556	429.434	480.037	452.084
	12.0374	455.78	459.321	460.372	429.169	479.348	428.986	480.396	452.464
	12.0624	457.541	459.129	460.147	427.94	479.99	428.805	480.298	452.558
	12.0874	457.949	459.203	459.39	426.16	480.651	428.422	478.96	453.161
	12.1124	457.74	458.599	459.259	425.626	480.695	428.48	478.947	453.94
	12.1374	457.341	459.263	458.512	426.286	480.432	428.388	478.453	454.787
	12.1624	457.767	459.6	457.119	426.322	480.831	428.571	478.332	455.247
	12.1874	457.211	459.92	458.706	426.101	480.262	429.105	478.989	455.477
	12.2124	456.905	460.28	460.003	427.267	479.621	430.293	480.148	455.739
	12.2374	457.11	460.473	461.067	427.614	480.088	431.065	480.159	455.481
	12.2624	457	459.812	462.427	427.785	480.627	431.975	480.2	454.883
	12.2874	456.538	460.171	463.693	428.457	481.23	432.969	479.568	454.773
	12.3124	456.257	459.337	463.518	429.296	482.512	433.82	479.162	455.063
	12.3374	456.506	458.994	463.949	429.695	483.498	433.981	479.653	454.873
	12.3624	456.801	458.869	464.46	429.067	483.785	434.118	479.878	455.324
	12.3874	456.913	458.989	464.557	428.83	484.716	434.354	480.168	455.71
	12.4124	457.428	458.973	464.298	428.46	486.665	434.112	480.879	456.175
	12.4374	458.205	459.886	463.619	428.05	488.562	433.435	481.414	456.121
	12.4624	458.659	460.326	462.979	427.655	490.113	433.712	480.941	455.871
	12.4874	458.913	460.163	462.444	428.38	491.345	433.266	480.725	455.764
	12.5124	458.866	458.977	462.152	428.539	492.813	432.621	480.491	455.761
	12.5374	458.873	458.589	462.147	429.078	493.48	433.02	480.732	456.064
	12.5624	458.083	458.06	462.881	429.218	493.492	433.17	481.074	455.84
	12.5874	457.95	458.094	464.064	428.879	494.281	433.247	481.364	455.979
	12.6124	457.791	458.354	463.913	429.434	495.631	434.313	481.818	455.777
	12.6374	457.96	459.492	463.891	429.508	495.91	435.385	482.586	455.702
	12.6624	457.984	459.876	464.843	429.158	495.482	435.442	482.537	454.416
	12.6874	458.191	460.48	465.254	430.066	495.689	435.534	483.415	454.378
	12.7124	457.042	460.521	464.69	430.614	495.96	435.379	483.697	454.412
	12.7374	456.224	460.734	465.51	430.001	495.975	435.336	483.952	454.434
	12.7624	456.496	461.155	466.425	430.338	495.173	434.845	484.772	454.751
	12.7874	456.453	460.777	466.299	430.723	494.287	434.521	486.055	455.757
	12.8124	456.758	458.958	466.413	429.773	494.292	434.951	485.456	456.353
	12.8374	458.092	458.752	467.49	429.758	494.881	435.057	485.515	456.504
	12.8624	459.134	457.813	466.97	429.86	495.174	434.268	485.027	457.018
	12.8874	458.237	457.159	466.675	429.948	496.049	434.585	484.269	457.059
	12.9124	458.321	457.708	466.672	429.887	497.373	435.403	484.163	456.809
	12.9374	458.307	459.384	467.254	430.688	497.324	435.924	484.233	456.65
	12.9624	458.225	459.588	466.991	431.169	496.167	436.563	484.77	456.658
	12.9874	458.073	460.914	467.32	431.325	495.53	437.312	485.709	456.363
	13.0124	458.743	461.535	467.671	431.288	495.263	437.133	486.461	456.246
	13.0374	458.271	461.212	467.818	431.531	495.067	437.353	485.947	456.712
	13.0624	458.044	460.785	467.375	430.897	494.606	436.891	486.233	457.041
	13.0874	458.001	460.259	467.013	430.668	495.488	436.813	485.475	457.576
	13.1124	458.566	459.548	466.887	431.001	495.593	436.336	484.438	457.88
	13.1374	458.099	459.087	466.669	430.853	496.239	436.709	484.236	458.009
	13.1624	457.827	459.254	467.133	430.71	496.886	436.295	484.126	458.311
	13.1874	457.248	459.852	467.178	431.271	497.215	436.457	484.314	458.304
	13.2124	457.02	460.185	468.147	431.382	496.267	436.467	484.587	458.048
	13.2374	456.274	461.23	469.419	431.175	495.811	437.242	485.312	458.258
	13.2624	456.781	461.539	469.823	431.431	495.787	437.511	485.486	458.623
	13.2874	457.545	461.932	469.387	431.206	495.724	438.416	485.579	458.821
	13.3124	458.643	461.441	468.854	431.386	496.231	439.418	485.72	458.984
	13.3374	458.868	461.817	468.507	431.293	497.152	440.335	486.096	459.423
	13.3624	459.456	461.949	467.584	431.493	498.178	441.13	486.402	459.949
	13.3874	459.308	461.211	467.629	431.393	497.887	441.603	488.286	460.372
	13.4124	459.232	460.735	467.796	432.654	496.287	441.309	488.872	460.308
	13.4374	459.486	461.726	468.412	432.817	496.23	440.382	489.114	460.741
	13.4624	460.088	461.745	469.172	432.722	496.31	439.834	489.495	461.193
	13.4874	460.068	460.608	469.347	432.74	495.441	439.177	488.981	461.128
	13.5124	460.08	461.43	469.921	432.782	495.273	438.744	487.822	460.895
	13.5374	460.393	461.582	470.12	432.74	496.371	438.626	489.13	460.402
	13.5624	460.177	460.788	470.54	432.901	496.761	439.362	490.882	460.223
	13.5874	460.079	460.151	469.628	434.443	496.668	438.933	492.946	460.014
	13.6124	460.76	460.853	469.773	435.303	497.56	439.044	495.354	459.988
	13.6374	461.507	461.286	469.143	436.036	498.116	438.584	496.872	459.703
	13.6624	461.869	461.729	469.056	435.994	498.098	438.5	497.052	459.986
	13.6874	462.355	461.955	469.762	435.835	497.245	438.698	496.493	459.818
	13.7124	463.467	463.001	469.569	434.726	496.779	439.341	495.528	459.938
	13.7374	463.318	463.534	468.995	433.808	496.32	439.588	496.014	459.915
	13.7624	463.38	462.978	469.149	433.234	496.187	440.251	495.802	460.414
	13.7874	462.996	463.122	469.197	432.448	497.007	440.683	495.988	460.694
	13.8124	462.717	463.776	468.349	432.06	497.958	440.407	496.128	460.834
	13.8374	462.015	463.952	468.812	432.11	499.055	440.06	496.131	461.215
	13.8624	462.672	463.338	468.928	431.752	499.552	439.413	496.177	460.804
	13.8874	462.911	464.455	468.707	431.246	500.405	439.262	495.463	460.628
	13.9124	463.223	464.756	468.671	432.095	500.641	438.87	495.374	459.918
	13.9374	462.93	465.44	467.799	432.59	501.019	438.92	496.176	460.444
	13.9624	462.57	465.232	467.151	432.76	500.232	439.197	497.38	460.125
	13.9874	462.27	465.559	468.146	433.146	500.638	439.681	497.926	460.55
	14.0124	462.072	465.222	469.037	433.81	500.543	439.408	499.912	460.713
	14.0374	461.83	465.275	468.96	433.618	499.392	439.164	500.759	461.724
	14.0624	462.712	464.735	469.753	432.933	498.795	438.946	501.44	461.789
	14.0874	463.364	464.07	470.379	432.557	498.066	438.465	501.706	462.558
	14.1124	462.89	464.502	469.553	432.974	496.449	438.096	501.679	462.992
	14.1374	463.333	464.355	468.747	433.182	496.397	438.588	501.368	463.469
	14.1624	463.836	464.735	468.533	432.973	497.53	439.237	501.338	463.631
	14.1874	463.7	464.542	468.48	433.836	497.551	438.966	501.303	463.76
	14.2124	463.799	465.741	468.194	433.6	498.413	439.332	501.541	462.738
	14.2374	463.85	465.361	468.866	433.282	498.583	438.533	501.782	462.129
	14.2624	463.383	465.127	468.483	433.396	497.245	437.459	500.713	461.577
	14.2874	463.526	464.523	467.9	433.088	496.994	435.981	500.83	461.387
	14.3124	463.091	464.844	468.089	433.265	497.86	435.202	498.903	461.245
	14.3374	462.684	464.671	469.032	434.072	498.721	433.663	497.53	461.702
	14.3624	463.202	464.427	468.368	434.784	499.798	435.048	496.526	462.466
	14.3874	463.17	464.838	468.92	434.534	501.302	437.063	497.537	463.015
	14.4124	463.089	465.136	469.926	435.274	501.23	438.979	497.95	463.278
	14.4374	463.526	464.73	470.123	434.818	500.931	440.257	499.576	463.053
	14.4624	464.028	465.128	470.569	434.892	500.871	441.764	500.422	463.139
	14.4874	463.873	466.203	471.659	435.163	500.979	441.852	500.868	462.802
	14.5124	464.4	468.864	472.412	435.543	500.769	440.972	501.246	462.455
	14.5374	465.056	471.361	473.182	435.81	500.317	440.456	499.826	462.283
	14.5624	465.453	473.511	473.802	435.993	500.468	440.255	499.546	462.475
	14.5874	465.327	475.428	473.318	436.133	500.961	440.727	499.131	462.371
	14.6124	464.943	477.189	473.185	435.959	501.08	440.77	498.314	462.654
	14.6374	465.177	477.22	473.064	436.29	500.274	440.719	497.328	463.009
	14.6624	465.304	477.753	472.865	435.594	499.97	440.87	498.569	463.265
	14.6874	465.202	478.752	473.212	435.569	498.894	441.36	497.686	463.738
	14.7124	464.978	478.625	473.499	435.666	498.314	441.552	498.051	464.164
	14.7374	465.737	479.469	474.462	435.883	498.173	442.271	498.74	464.274
	14.7624	465.626	479.004	475.141	435.72	498.041	442.641	498.714	463.58
	14.7874	464.72	477.987	475.609	436.44	497.703	442.838	497.944	463.296
	14.8124	463.846	477.431	475.674	436.746	497.945	442.742	498.476	462.499
	14.8374	463.64	477.267	476.17	435.701	497.992	442.253	498.971	461.794
	14.8624	463.56	476.445	476.392	434.701	498.589	441.139	499.359	461.143
	14.8874	462.901	477.121	475.819	433.849	500.046	440.916	499.664	461.633
	14.9124	463.367	477.569	474.543	433.164	502.043	440.671	500.324	461.582
	14.9374	463.883	478.556	473.724	433.555	503.003	440.545	501.236	462.187
	14.9624	464.676	479.175	473.058	435.202	502.876	440.182	500.308	462.324
	14.9874	463.961	480.037	472.424	436.025	501.905	440.18	500.825	462.464
	15.0124	463.911	479.859	472.708	436.865	501.577	439.905	501.334	462.468
	15.0374	463.946	479.877	473.745	436.544	501.039	439.908	501.406	462.982
	15.0624	463.752	478.715	473.88	436.156	500.867	439.97	500.863	462.418
	15.0874	463.556	478.689	474.349	435.754	500.993	440.686	501.683	462.57
	15.1124	464.012	478.187	473.775	436.59	502.07	441.365	501.106	462.466
	15.1374	464.67	478.107	474.121	437.022	502.164	441.983	501.017	462.268
	15.1624	464.696	477.654	474.46	437.29	502.383	442.402	501.229	461.754
	15.1874	464.864	478.596	475.286	436.67	502.901	442.868	502.097	462.257
	15.2124	464.851	479.116	475.207	436.237	503.392	443.461	501.499	462.216
	15.2374	464.611	479.624	475.775	436.036	503.457	443.648	500.891	463.095
	15.2624	464.501	479.297	475.16	436.273	503.822	443.805	500.292	463.505
	15.2874	464.541	480.719	475.756	437.221	503.92	443.918	500.293	463.874
	15.3124	465.13	481.531	475.849	438.21	503.531	444.216	499.837	463.679
	15.3374	464.933	481.367	475.71	438.198	502.744	443.699	500.79	463.918
	15.3624	465.9	481.306	476.001	437.554	502.662	443.366	502.058	463.67
	15.3874	466.362	482.532	476.306	436.746	501.468	443.669	502.707	463.465
	15.4124	465.681	481.863	476.202	436.688	500.173	444.098	503.122	463.91
	15.4374	465.207	480.823	475.939	436.076	499.336	444.233	503.456	464.612
	15.4624	464.651	480.238	476.047	436.556	498.852	444.612	503.152	464.655
	15.4874	464.122	480.099	476.006	437.093	498.687	444.457	502.627	464.814
	15.5124	463.807	479.854	476.548	437.633	499.504	443.662	503.15	464.997
	15.5374	464.835	479.271	476.718	437.304	500.62	442.576	501.287	464.559
	15.5624	465.216	479.253	476.46	436.942	501.837	441.213	499.928	462.589
	15.5874	466.323	479.795	476.411	436.226	502.819	440.082	499.419	461.911
	15.6124	466.406	480.104	475.781	436.137	502.744	440.496	498.44	462.019
	15.6374	466.685	479.991	475.204	435.72	502.201	441.246	496.819	461.986
	15.6624	466.434	480.091	474.46	435.638	502.153	442.133	497.343	461.584
	15.6874	466.429	480.708	475.115	435.924	502.125	442.88	498.554	462.578
	15.7124	466.073	481.349	475.824	436.873	501.866	443.664	499.052	461.91
	15.7374	466.245	481.065	476.773	436.936	501.653	443.017	499.692	460.52
	15.7624	465.746	480.834	476.539	437.127	502.283	442.716	500.543	460.011
	15.7874	465.628	481.866	476.973	437.738	502.307	442.243	501.794	459.427
	15.8124	465.56	482.301	477.169	438.628	502.346	442.063	501.592	459.177
	15.8374	465.261	481.423	476.757	438.642	503.091	442.105	501.875	460.266
	15.8624	463.974	481.613	476.933	438.46	503.871	442.846	503.121	460.922
	15.8874	464.232	482.006	477.268	438.562	504.151	443.037	503.226	461.333
	15.9124	463.996	481.43	477.681	438.177	504.449	442.907	501.844	462.544
	15.9374	463.801	480.206	477.538	437.958	504.831	443.483	501.43	463.138
	15.9624	463.889	480.726	477.508	437.707	504.762	443.639	501.022	464.049
	15.9874	464.733	480.947	476.491	438.106	503.969	443.499	499.283	464.93
	16.0124	465.191	480.729	477.344	438.26	503.33	443.783	498.991	465.32
	16.0374	465.731	480.755	477.329	437.799	503.222	443.73	499.082	464.968
	16.0624	465.921	481.656	477.213	438.116	502.93	443.04	498.892	464.443
	16.0874	466.663	481.819	477.381	438.256	502.716	442.608	499.29	463.804
	16.1124	467.156	481.584	477.713	438.365	503.442	442.033	500.588	463.579
	16.1374	467.316	481.473	476.272	438.384	504.054	441.334	500.512	463.678
	16.1624	467.507	482.093	475.778	439.048	504.261	442.119	501.59	463.984
	16.1874	466.84	481.892	476.014	438.95	503.656	443.18	502.837	464.726
	16.2124	466.448	481.379	476.088	438.819	503.219	444.237	502.719	465.122
	16.2374	465.814	481.397	476.385	438.335	500.997	445.023	502.485	464.864
	16.2624	465.137	481.258	477.337	439.256	499.361	445.607	502.396	463.914
	16.2874	465.409	480.847	477.853	439.392	497.981	445.466	502.347	463.32
	16.3124	466.11	481.331	477.685	439.897	497.504	445.274	502.184	463.251
	16.3374	465.574	482.079	477.034	440.4	498.197	444.81	502.569	462.464
	16.3624	465.251	482.674	476.647	440.38	500.304	444.547	502.625	462.495
	16.3874	465.192	483.018	476.675	439.771	501.743	444.936	503.184	463.651
	16.4124	465.047	483.389	476.269	440.135	503.015	445.19	503.072	464.352
	16.4374	464.842	483.154	476.208	439.413	504.089	446.018	502.979	464.588
	16.4624	465.506	482.598	477.289	438.937	503.914	446.898	502.616	465.007
	16.4874	466.236	482.237	477.875	438.183	504.216	447.696	502.727	465.273
	16.5124	466.429	482.069	478.466	438.535	503.916	448.386	503.166	463.773
	16.5374	466.399	482.226	478.846	437.907	503.842	449.296	503.418	463.02
	16.5624	466.655	482.24	478.717	438.469	503.657	449.805	503.995	462.529
	16.5874	466.64	482.779	478.656	438.758	503.771	449.946	504.2	462.252
	16.6124	466.622	482.523	478.623	439.162	503.134	450.474	504.283	461.904
	16.6374	466.952	482.664	478.552	438.77	502.722	451.003	503.718	462.992
	16.6624	466.594	482.52	478.641	438.526	502.627	451.44	503.08	463.616
	16.6874	466.385	482.14	478.652	436.99	502.655	451.956	502.735	463.425
	16.7124	466.552	481.912	478.965	437.209	502.411	452.862	502.918	463.596
	16.7374	466.922	481.669	478.969	437.653	502.458	454.185	503.027	464.572
	16.7624	466.382	481.354	478.871	437.174	503.569	454.527	503.369	465.657
	16.7874	466.593	481.351	478.319	437.525	503.211	454.647	504.093	466.037
	16.8124	466.388	480.353	478.185	438.368	502.087	454.933	503.757	466.805
	16.8374	465.865	480.063	477.08	437.947	500.584	454.873	501.883	467.081
	16.8624	465.24	479.656	475.911	437.814	499.384	453.996	499.854	467.142
	16.8874	465.288	479.394	474.453	438.108	497.576	453.712	498.402	466.688
	16.9124	464.742	479.296	473.976	438.194	497.197	453.855	497.241	466.554
	16.9374	464.638	480.852	473.031	438.108	496.935	453.284	497.018	466.284
	16.9624	464.804	481.452	472.638	438.493	497.286	453.285	499.417	465.519
	16.9874	464.781	482.55	472.742	439.072	497.21	453.494	501.217	463.356
	17.0124	464.463	482.859	472.705	439.438	497.992	453.716	503.5	461.85
	17.0374	465.307	482.681	472.364	440.002	498.832	454.016	504.888	460.974
	17.0624	465.079	482.779	472.386	440.418	500.777	453.885	505.088	459.905
	17.0874	465.279	481.923	472.131	440.553	502.122	452.408	505.288	460.399
	17.1124	465.591	482.092	472.605	440.366	503.469	452.389	506.467	461.661
	17.1374	465.586	482.761	472.838	440.506	504.397	452.346	505.685	462.696
	17.1624	463.665	483.604	473.245	440.949	504.539	452.295	505.82	463.005
	17.1874	463.359	483.359	473.401	440.849	503.468	452.602	507.423	464.333
	17.2124	461.97	483.56	473.456	440.587	503.371	453.857	506.929	464.525
	17.2374	461.794	482.537	473.629	440.645	503.397	454.088	505.828	464.31
	17.2624	462.088	482.265	473.823	440.722	502.92	454.078	506.008	463.477
	17.2874	463.435	482.027	473.26	440.194	502.682	453.602	506.589	463.299
	17.3124	464.317	481.958	473.81	440.327	503.388	453.19	505.411	463.166
	17.3374	465.792	482.321	474.531	440.098	503.041	453.167	505.125	462.97
	17.3624	466.551	482.602	474.247	440.403	503.017	453.071	505.902	463.267
	17.3874	466.378	482.375	474.553	440.622	503.376	453.363	508.957	464.37
	17.4124	465.849	482.232	475.819	440.061	503.372	454.306	508.972	465.021
	17.4374	465.706	481.994	475.811	439.443	503.447	455.471	508.769	465.425
	17.4624	464.803	482.425	475.618	439.682	503.497	455.814	509.106	466.305
	17.4874	464.161	482.263	475.395	438.929	503.753	455.547	508.143	466.507
	17.5124	464.512	482.264	475.043	438.611	503.678	455.181	505.089	466.216
	17.5374	464.731	482.184	474.118	438.22	504.065	454.913	502.976	466.745
	17.5624	465.019	481.939	474.5	438.287	503.943	454.231	502.454	466.853
	17.5874	466.085	481.591	474.172	438.157	504.199	453.954	502.173	466.293
	17.6124	465.914	481.717	474.074	438.165	504.273	454.286	502.755	466.339
	17.6374	466.137	482.494	474.232	437.726	504.513	454.907	503.189	466.494
	17.6624	466.565	483.428	475.013	438.132	504.58	454.99	503.424	466.211
	17.6874	467.062	484.082	475.064	439.014	503.548	455.785	503.261	466.338
	17.7124	467.318	484.535	475.167	439.616	503.099	457.158	502.985	466.833
	17.7374	468.301	485.43	475.582	439.857	502.98	457.826	502.722	467.609
	17.7624	468.406	485.734	475.429	440.348	503.123	458.038	502.35	468.314
	17.7874	468.648	484.758	474.673	440.535	503.243	458.135	503.643	468.264
	17.8124	468.806	484.111	474.901	439.896	504.357	457.752	504.977	468.08
	17.8374	468.708	483.664	475.286	440.128	505.206	456.455	505.181	467.907
	17.8624	467.983	483.369	475.769	439.965	505.717	456.117	505.256	467.643
	17.8874	468.118	483.194	476.673	439.495	505.737	455.342	505.82	467.517
	17.9124	468.262	484.123	477.637	440.055	505.705	455.655	505.64	468.365
	17.9374	468.068	484.385	477.501	440.459	505.342	455.878	504.767	467.897
	17.9624	467.639	484.632	477.148	439.918	505.219	456.08	504.864	468.048
	17.9874	467.738	484.449	477.491	440.164	504.691	456.035	504.573	467.895
	18.0124	467.453	484.233	477.565	440.632	504.681	456.411	503.941	467.773
	18.0374	467.11	484.002	477.672	440.587	505.098	455.931	503.642	467.63
	18.0624	467.188	484.635	477.481	440.565	505.543	456.309	503.986	468.513
	18.0874	467.692	484.633	477.517	440.699	505.999	457.267	504.241	469.36
	18.1124	467.894	484.968	477.272	440.501	506.579	457.236	504.349	469.808
	18.1374	468.09	485.037	476.647	440.415	506.565	457.68	504.795	469.648
	18.1624	467.613	483.215	474.435	439.956	506.359	458.109	504.84	468.679
	18.1874	466.867	481.338	473.653	440.328	506.209	458.006	505.182	468.096
	18.2124	466.237	479.761	474.178	440.232	505.773	457.289	505.047	467.903
	18.2374	466.288	479.098	473.812	440.779	505.683	457.242	503.985	467.374
	18.2624	466.501	478.215	474.226	440.268	505.717	456.927	503.847	467.363
	18.2874	467.296	479.004	475.2	440.89	505.498	457.084	503.853	468.089
	18.3124	467.343	481.164	475.594	440.594	505.451	457.416	503.175	468.33
	18.3374	467.238	482.625	474.993	440.347	505.039	458.361	502.524	466.937
	18.3624	466.886	482.512	474.831	440.125	504.366	459.008	504.027	466.778
	18.3874	466.279	483.441	474.224	440.269	504.358	458.709	503.484	467.104
	18.4124	466.193	484.319	474.951	438.242	504.41	458.383	502.608	466.911
	18.4374	466.798	484.924	475.459	437.698	504.323	456.789	501.739	466.74
	18.4624	466.738	485.378	475.771	437.577	504.731	455.013	501.697	467.113
	18.4874	466.806	486.281	475.712	436.765	505.329	453.623	500.579	466.881
	18.5124	467.514	486.215	474.631	437.58	505.472	453.031	500.362	466.415
	18.5374	466.663	486.179	473.731	439.131	505.487	451.876	500.896	466.042
	18.5624	466.486	485.837	472.82	440.152	505.681	452.105	501.896	466.127
	18.5874	466.916	485.847	472.826	441.404	505.19	453.274	502.771	466.471
	18.6124	467.031	485.856	472.686	442.652	505.331	454.696	503.229	466.563
	18.6374	466.149	486.234	473.6	442.852	504.776	455.284	503.943	466.468
	18.6624	466.75	486.095	473.483	442.915	504.607	456.312	503.293	466.237
	18.6874	466.401	485.445	473.131	442.793	504.461	457.036	502.065	465.225
	18.7124	466.131	485.206	471.774	441.681	504.193	456.577	500.986	464.577
	18.7374	466.662	485.074	470.368	441.733	503.369	456.222	500.021	464.564
	18.7624	466.475	484.454	469.842	441.12	504.082	456.125	498.75	464.878
	18.7874	466.337	484.441	470.7	441.527	504.555	455.317	499.213	465.644
	18.8124	466.657	484.827	471.819	441.394	504.951	454.835	500.605	467.176
	18.8374	466.866	484.995	473.14	441.981	505.811	454.389	501.28	467.584
	18.8624	466.254	485.582	474.966	442.241	506.801	453.855	502.006	467.561
	18.8874	465.972	486.335	475.788	443.154	506.315	453.242	502.693	467.024
	18.9124	465.426	486.382	476.272	442.241	506.108	453.434	503.014	466.664
	18.9374	464.351	485.776	476.47	441.555	505.754	453.858	503.14	466.368
	18.9624	463.776	485.475	476.311	441.026	506.549	454.811	502.788	467.324
	18.9874	463.848	485.081	476.158	440.977	506.13	455.401	503.066	467.614
	19.0124	465.124	484.362	476.231	440.399	506.773	456.042	503.305	467.909
	19.0374	465.765	484.291	475.661	441.067	507.064	456.143	502.971	468.194
	19.0624	466.938	484.614	475.728	441.391	507.631	455.967	501.86	467.913
	19.0874	467.754	484.84	475.876	441.59	506.082	455.573	502.2	466.781
	19.1124	467.907	484.788	475.807	440.444	505.221	455.558	502.225	466.128
	19.1374	468.109	484.961	475.799	439.704	504.811	455.609	502.697	465.795
	19.1624	469.023	485.438	475.946	439.599	504.275	456.077	502.864	465.428
	19.1874	468.976	485.485	475.697	439.738	503.509	455.839	502.508	465.463
	19.2124	468.69	484.46	476.683	440.648	503.556	455.829	502.47	466.502
	19.2374	468.789	484.429	476.725	441.899	503.308	455.326	501.711	467.73
	19.2624	468.413	484.374	476.489	442.76	502.251	455.899	500.953	468.581
	19.2874	467.601	484.157	476.566	442.863	501.539	455.67	501.005	468.95
	19.3124	467.361	485.135	477.136	443.08	501.445	456.448	502.405	469.139
	19.3374	467.964	491.888	476.78	442.651	501.486	456.326	502.472	468.615
	19.3624	467.347	496.736	476.845	442.789	502.163	456.661	503.213	468.102
	19.3874	467.078	500.899	477.213	442.176	502.9	456.549	503.293	468.811
	19.4124	467.011	504.488	478.086	442.256	502.116	456.698	502.937	469.664
	19.4374	467.456	507.912	477.23	443.25	501.864	456.189	501.595	470.19
	19.4624	467.174	507.001	476.913	443.262	501.183	456.555	501.083	470.258
	19.4874	467.648	506.651	477.689	442.195	501.168	456.987	501.562	470.156
	19.5124	468.18	507.024	477.74	442.42	501.257	456.758	501.687	469.369
	19.5374	468.072	507.127	476.522	442.573	502.112	457.028	501.893	468.104
	19.5624	468.309	507.005	476.737	441.986	503.051	457.555	503.034	468.457
	19.5874	468.484	507.321	476.226	441.794	503.367	457.651	503.413	469.129
	19.6124	468.338	507.41	475.51	441.922	502.519	457.095	502.928	470.111
	19.6374	467.929	507.506	475.736	442.047	502.849	456.94	503.276	470.478
	19.6624	468.192	508.677	476.893	441.789	503.924	455.916	502.875	471.508
	19.6874	467.763	509.303	477.02	441.774	504.393	455.351	502.786	471.229
	19.7124	467.228	507.897	477.136	441.51	505.786	454.831	502.646	471.43
	19.7374	467.368	506.933	477.287	441.914	507.095	454.851	502.197	471.461
	19.7624	467.501	506.671	477.654	442.109	506.624	454.619	501.131	471.439
	19.7874	467.64	506.325	476.891	441.978	506.375	455.046	502.318	471.463
	19.8124	467.982	504.817	477.235	442.066	506.001	454.889	502.302	470.838
	19.8374	468.051	504.6	477.502	441.764	505.952	455.207	502.731	469.793
	19.8624	467.91	504.498	477.09	441.794	506.166	455.622	503.24	469.192
	19.8874	467.498	504.085	476.469	440.849	506.109	456.402	504.221	468.99
	19.9124	466.731	503.294	476.894	441.062	505.997	457.332	504.476	468.616
	19.9374	466.218	504.255	475.935	439.274	505.88	457.518	503.921	468.918
	19.9624	373.431	403.206	380.518	350.989	404.099	366.194	402.814	375.217
	19.9874	280.732	302.564	285.793	262.338	302.511	274.319	302.336	281.327
	20.0124	187.644	201.573	190.433	174.407	201.571	182.622	201.663	187.319
	20.0374	94.7293	100.758	94.6701	86.386	100.435	90.697	100.081	93.5894
	20.0624	1.34983	-0.63018	-0.123387	-0.764579	-0.567276	-0.453985	-0.172251	-0.287186
	20.0874	0.756311	0.215829	0.213037	-0.149338	-0.384196	-0.263243	0.159568	-0.0845038
	20.1124	0.0662474	0.365886	0.27588	0.0214461	-0.105637	-0.133824	0.158036	-0.175115
	20.1374	-0.0277294	0.415156	0.36254	0.172295	0.258094	0.196058	0.0594516	-0.0360732
	20.1624	0.137656	0.240891	0.517194	0.129537	0.179074	0.306707	0.307768	-0.402326
	20.1874	0.00644368	0.148029	0.228555	0.196068	0.00717048	0.301164	0.35578	-0.676484
	20.2124	0.148765	-0.458831	0.0421527	-0.0757476	0.195936	0.0316689	0.288632	-0.399889
	20.2374	0.335249	-0.498681	-0.0906021	0.0245934	0.134552	0.22238	0.118814	-0.496796
	20.2624	0.409706	-0.222327	-0.0186144	0.0366734	-0.0532325	-0.07347	0.0980666	-0.559736
	20.2874	-0.102191	-0.218641	-0.17171	-0.195031	0.0545974	-0.00805288	-0.03175	-0.390465
	20.3124	0.292972	-0.492749	-0.327663	-0.0581735	0.0326889	-0.074792	0.0897113	-0.393538
	20.3374	0.17132	-0.333528	-0.0687738	0.0294462	-0.142569	0.0176666	0.0220317	-0.705309
	20.3624	0.0483415	-0.244299	-0.535523	-0.0236382	-0.194392	0.0174227	0.0346671	-0.329843
	20.3874	-0.14817	-0.474337	-0.509155	-0.0181399	-0.101213	0.0928523	0.0437061	-0.401026
	20.4124	-0.0851763	-0.410757	-0.663737	-0.0948998	-0.107054	-0.0125694	0.17984	-0.4552
	20.4374	-0.545694	0.415875	-0.0485343	0.158315	-0.192182	0.185067	0.0502722	-0.450713
	20.4624	-0.430559	0.449933	-0.351864	-0.0548559	-0.105209	0.101609	0.096051	-0.619958
	20.4874	-0.484841	0.539556	0.192127	-0.198191	-0.0800958	0.00357736	0.0426876	-0.781376
	20.5124	0.098214	0.372049	-0.181812	0.0248357	-0.21037	-0.0516169	-0.113796	-0.58659
	20.5374	0.611491	0.571545	0.103901	0.219973	-0.17557	-0.0234116	-0.304602	-0.454956
	20.5624	1.05969	-0.049747	0.264252	-0.114055	-0.109604	-0.192096	-0.398985	-0.499062
	20.5874	0.966302	-0.101356	0.512544	0.0282313	-0.08062	-0.332892	-0.243966	-0.247695
	20.6124	1.03264	-0.312878	0.438262	0.212512	-0.0263541	-0.223042	-0.112018	-0.17167
	20.6374	0.575162	-0.318052	0.497374	0.0196245	0.0417186	-0.309258	-0.198365	-0.167196
	20.6624	0.059889	-0.581135	0.535203	0.0055592	0.0716409	-0.2913	-0.0832345	-0.292863
	20.6874	-0.22576	-0.362179	0.194471	0.0106294	-0.157258	-0.221999	0.153109	0.0658627
	20.7124	0.00265072	-0.462077	-0.249985	0.126613	-0.0386164	0.202379	-0.17276	0.05449
	20.7374	0.336405	-0.281411	-0.307296	0.039337	0.0807262	0.236002	0.136564	0.11459
	20.7624	0.568213	-0.278762	-0.110374	0.00271712	0.0745198	0.157515	0.402862	-0.0360062
	20.7874	0.930344	0.0222416	-0.218835	-0.247042	-0.10019	0.443089	0.515533	0.0139354
	20.8124	1.09193	0.0452146	-0.376895	-0.152636	0.269565	0.407023	0.305756	-0.119761
	20.8374	0.959008	0.218201	0.164141	-0.254748	-0.254154	0.118611	0.284661	-0.0220959
	20.8624	0.504392	0.0113363	0.0415726	0.117528	-0.237943	-0.113394	-0.168439	-0.126358
	20.8874	0.384483	0.0474021	-0.162346	0.0422666	-0.208576	-0.075298	-0.14789	0.103233
	20.9124	0.107775	-0.377404	-0.276449	-0.0427347	-0.165924	-0.51112	-0.171298	-0.0289067
	20.9374	-0.0043484	-0.241858	-0.25689	0.054537	-0.169542	-0.473713	-0.21099	0.111366
	20.9624	-0.291057	-0.2401	-0.695557	0.260538	0.229368	-0.40994	-0.0918864	0.0112693
	20.9874	0.085621	-0.089532	-0.692427	-0.151184	0.154719	-0.560909	0.0801726	-0.022631
	21.0124	0.0290779	0.407198	-0.246494	-0.0357009	0.174211	-0.308874	-0.105385	-0.22657
	21.0374	0.218403	0.38654	0.0228966	0.279264	0.177387	-0.0112446	-0.259879	-0.0479898
	21.0624	-0.0980688	0.135983	0.231783	0.0321574	0.0703867	-0.223425	-0.0589443	-0.16433
	21.0874	0.319848	0.11718	0.527192	0.116689	0.144458	-0.121825	-0.0179826	-0.0597218
	21.1124	0.0316873	0.578967	0.631933	0.271336	0.182015	0.28674	-0.285935	-0.0308693
	21.1374	0.0232383	0.236818	0.511347	0.245425	0.0170554	0.372421	-0.0870181	0.0252886
	21.1624	0.0122514	0.285252	0.265218	-0.0903462	0.0501483	0.26494	0.230436	-0.0457313
	21.1874	0.314479	0.217275	0.278317	0.00623104	0.00844144	0.140817	0.0652596	0.260761
	21.2124	0.00176688	0.300865	0.0811354	-0.176411	0.00828824	0.156808	0.068289	0.024381
	21.2374	0.110629	0.194817	-0.136009	-0.121263	0.0721134	-0.0354462	0.196093	0.100998
	21.2624	0.0514837	0.560491	-0.139894	-0.183673	0.394556	-0.413328	-0.00595216	0.0700286
	21.2874	-0.0712572	0.80302	-0.0427864	-0.0550128	0.48476	-0.329729	-0.31017	0.105728
	21.3124	-0.142298	1.10729	0.0657354	0.0702636	0.0427466	-0.215718	0.0212502	-0.201454
	21.3374	-0.030683	0.964565	-0.14401	-0.0879772	0.0182317	-0.271468	-0.0801746	-0.0442869
	21.3624	0.230336	0.377822	0.165027	-0.0926676	0.0562416	-0.0140673	0.106317	0.0126911
	21.3874	0.464688	-0.181027	-0.0174166	0.196685	-0.0680962	0.0227729	0.244108	0.242869
	21.4124	0.698279	-0.53233	-0.109341	0.0972775	-0.230731	-0.076022	0.289539	0.317181
	21.4374	0.75012	-0.864276	-0.25793	0.0220287	0.186922	0.185687	0.174217	0.198036
	21.4624	0.765283	-0.802709	-0.0706274	0.0752523	0.0270909	0.018861	-0.0672668	0.406109
	21.4874	0.657306	-1.11334	-0.0798702	0.00781056	-0.149178	-0.254994	0.00521288	0.149171
	21.5124	0.555257	-1.08114	0.322074	-0.266965	-0.201259	0.081669	0.0195651	-0.163979
	21.5374	0.432857	-0.79792	0.404121	-0.278152	0.114911	0.0721076	-0.0576729	0.0763637
	21.5624	0.466416	-0.960534	0.448239	-0.170865	0.095573	-0.0701586	-0.0865608	0.203058
	21.5874	0.677521	-0.870279	0.254349	-0.0477004	0.265176	0.00238544	0.423477	-0.200928
	21.6124	0.458328	-0.239156	-0.0794642	-0.0422646	0.100247	-8.88e-06	0.0312827	-0.0944323
	21.6374	0.370553	-0.136345	-0.476639	-0.159389	0.229895	-0.148671	0.0323057	0.0147004
	21.6624	0.430567	-0.216542	-0.608652	0.255208	-0.00199592	-0.232506	-0.0661022	-0.413843
	21.6874	0.464249	-0.354567	-0.59933	0.109033	0.0350321	-0.1143	-0.129285	-0.487789
	21.7124	0.102726	-0.17684	-0.649055	0.0782449	0.102902	-0.0430114	-0.288048	-0.279417
	21.7374	0.226061	-0.236684	-0.387676	0.0748919	0.0749474	0.259497	0.0969214	-0.283421
	21.7624	0.391643	-0.153378	-0.0499663	0.266987	-0.176332	0.124346	-0.103251	-0.229237
	21.7874	0.0999056	-0.0752946	-0.274481	0.0312358	0.0184878	0.190521	0.160927	-0.208754
	21.8124	0.0810894	0.415904	-0.399141	0.139052	0.0136799	0.199158	0.296583	-0.216983
	21.8374	0.185343	0.143856	-0.373524	0.00306048	-0.194956	0.295491	0.148344	-0.011547
	21.8624	0.183118	0.190452	-0.228181	-0.0556232	-0.140895	-0.020359	-0.0539993	-0.0116912
	21.8874	0.042541	0.12896	-0.514281	-0.173304	-0.0485575	0.0484264	0.149607	0.083641
	21.9124	0.116641	0.178608	0.00183112	0.0440741	-0.0595529	-0.082707	-0.304394	0.19284
	21.9374	0.233088	-0.279105	-0.29782	-0.304275	0.0695658	-0.0675272	-0.253135	0.236007
	21.9624	0.0291725	-0.0782257	-0.0294766	-0.0153754	0.0849282	-0.178416	-0.111695	-0.055996
	21.9874	-0.100898	-0.335216	-0.141613	-0.00428328	0.160697	-0.0476145	-0.0861463	0.051589
	22.0124	-0.203537	-0.534328	-0.0954238	0.0610839	0.165079	-0.0797932	-0.0539187	-0.190516
	22.0374	-0.269985	-0.372964	-0.648824	0.00447832	-0.0621287	0.316229	0.0365357	-0.219705
	22.0624	-0.554958	-0.016631	-0.37222	0.193752	-0.0488883	0.49962	-0.173187	-0.135438
	22.0874	-0.247922	0.0542465	-0.44051	0.289011	-0.0983808	0.516366	-0.0389842	-0.0502894
	22.1124	-0.163174	-0.103396	-0.342513	0.0868634	-0.0683389	0.369111	-0.00783872	-0.103276
	22.1374	-0.0867698	0.391034	-0.551689	0.199846	-0.240791	0.455953	-0.0320452	0.13574
	22.1624	0.128371	-0.395967	-0.217518	0.0570299	-0.20734	0.13375	0.132093	0.205377
	22.1874	0.164294	0.0113647	-0.145303	-0.0689088	-0.324405	-0.166362	0.39105	0.234315
	22.2124	-0.0509025	-0.169498	-0.0101277	-0.358072	-0.0632624	-0.223328	0.186522	0.0431793
	22.2374	0.263747	0.299269	-0.233571	-0.246595	0.105999	-0.224989	0.124533	0.220113
	22.2624	0.0912189	0.174644	0.0999716	-0.128699	0.099426	-0.16116	-0.0445552	0.119609
	22.2874	0.107502	0.91876	0.186964	-0.269416	0.135022	0.0326947	-0.154524	0.0375274
	22.3124	0.240408	0.432766	0.260164	0.0446173	0.0509236	0.181945	-0.179072	-0.0739119
	22.3374	0.0619754	0.604836	-0.00471904	0.0261909	-0.227392	0.145419	-0.30236	0.0915719
	22.3624	-0.200405	0.433574	0.0943908	0.0264992	-0.204865	-0.17686	-0.359477	-0.328779
	22.3874	-0.0204544	0.198784	-0.149127	-0.125038	0.0531301	-0.229228	-0.113713	-0.0662363
	22.4124	-0.00893064	-0.115295	0.147563	0.111973	0.339304	-0.13171	0.253954	-0.0622058
	22.4374	-0.348352	0.20233	0.143993	0.181617	0.153228	-0.24457	0.105685	0.008332
	22.4624	0.0840418	0.0886257	0.154053	0.18889	0.331298	-0.207504	0.239645	0.16053
	22.4874	0.239054	0.161026	0.209851	0.457082	0.271275	0.232416	0.349274	0.50543
	22.5124	0.154365	0.129784	0.337431	0.413626	0.241144	0.210938	0.0149182	0.136765
	22.5374	0.0497343	0.080556	0.196757	0.184215	-0.0632438	0.0140452	-0.0159086	0.0161218
	22.5624	0.189109	-0.17983	-0.00169832	0.396164	0.0870706	-0.107722	-0.0757719	0.0752602
	22.5874	0.0330556	-0.344174	0.00615192	0.333565	0.0926112	0.0609854	-0.376933	0.156332
	22.6124	-0.182293	-0.464925	-0.0189937	0.153334	-0.160861	0.10137	-0.107812	-0.120365
	22.6374	-0.285065	-0.331242	-0.22989	-0.0130199	-0.0957825	0.120766	0.323812	-0.0219395
	22.6624	-0.0402286	-0.115054	-0.207067	-0.0274209	-0.229694	0.0244899	-0.0806186	0.28828
	22.6874	0.0158884	-0.112964	-0.0295554	-0.308024	0.0759908	0.143383	0.0725321	0.0685927
	22.7124	0.0884406	0.0455674	0.273327	-0.375733	0.145241	0.0412867	0.477894	-0.161954
	22.7374	-0.00481368	-0.0800118	0.340581	-0.274653	0.0564291	0.0145006	0.102675	0.113848
	22.7624	0.178756	-0.066626	0.491598	-0.357796	0.0139994	-0.0188668	-0.00739336	0.106135
	22.7874	0.0623445	-0.0576746	0.166257	-0.173464	0.146791	0.0911511	0.488863	-0.276948
	22.8124	0.0312799	-0.0880634	0.255034	-0.22885	-0.207102	0.136208	0.280968	-0.242385
	22.8374	-0.0437515	-0.265809	0.250891	-0.0967578	-0.233767	0.150511	0.085799	-0.106974
	22.8624	-0.0371974	-0.227057	-0.083824	-0.268995	-0.188706	0.170248	0.126558	-0.204988
	22.8874	0.155962	0.0370556	-0.269738	0.24757	-0.260604	0.0796122	-0.00069448	-0.134395
	22.9124	0.177349	0.0220039	-0.503757	0.0203519	-0.0646342	-0.236106	-0.146551	0.254941
	22.9374	0.280534	0.187085	-0.818165	-0.0227149	0.032523	-0.367322	-0.177642	0.404859
	22.9624	0.213981	0.415941	-0.859304	0.0351685	-0.0841397	-0.251186	0.063412	0.312652
	22.9874	0.233613	0.415671	-0.853597	0.129016	0.0407377	-0.0365373	0.0716009	0.611033
	23.0124	-0.21326	0.257138	-0.819053	-0.295261	0.0501767	-0.173461	-0.00752848	0.56002
	23.0374	-0.292044	-0.0715282	-0.711291	-0.00855936	-0.116431	0.359737	-0.131337	0.330396
	23.0624	-0.142986	-0.093412	-0.443162	-0.0974882	-0.123502	0.423817	-0.179811	0.475019
	23.0874	-0.0450382	-0.154626	-0.622888	-0.0293382	0.0427815	0.135426	-0.131086	0.396072
	23.1124	-0.0956958	-0.103383	-0.369136	-0.104979	0.20692	-0.117291	-0.0320892	-0.0368308
	23.1374	-0.0179762	-0.341057	-0.0734162	-0.00887512	0.176004	0.128419	0.025691	0.0690686
	23.1624	0.0305339	-0.0963029	0.26758	-0.108294	-0.077043	-0.046545	0.0858094	0.280084
	23.1874	-0.114437	-0.11817	0.0324175	0.039037	0.188562	-0.0231214	0.377285	0.0157693
	23.2124	-0.132129	-0.219422	0.0472074	-0.0429957	-0.132113	0.085157	0.00985808	0.179331
	23.2374	0.109418	0.0503142	0.128844	0.0923777	-0.0762317	0.240269	-0.108314	0.287178
	23.2624	0.266039	0.257199	-0.0452036	0.106955	-0.131714	0.0743514	0.0580394	0.13186
	23.2874	0.211572	0.325273	0.0253437	0.0694761	-0.010018	-0.278057	-0.172611	-0.153504
	23.3124	0.16085	0.278152	-0.00537256	0.0453768	-0.0158025	-0.0546674	-0.37382	0.140137
	23.3374	0.272749	0.289744	-0.087247	-0.0563608	0.181695	0.0329154	-0.23945	0.0758554
	23.3624	0.0407316	0.269189	-0.0298297	-0.0575742	0.0738155	-0.0872429	-0.237566	0.136238
	23.3874	-0.218672	0.328594	-0.178689	-0.0903992	0.0867475	0.00376192	-0.382919	0.225524
	23.4124	-0.199648	0.0967271	-0.339806	0.063756	0.0787571	0.181259	-0.215449	0.401795
	23.4374	-0.2336	-0.0897822	-0.0981713	0.0442538	-0.203309	0.0816643	-0.0817927	0.0391539
	23.4624	-0.330075	0.0931234	0.0561386	-0.00818	0.100591	-0.0544123	0.11236	-0.0240876
	23.4874	-0.342923	-0.0299546	-0.202683	-0.00262528	0.0276955	0.100804	0.0997426	0.0111127
	23.5124	0.0458291	-0.169625	0.257289	0.0675003	0.209248	0.0700827	-0.0344399	-0.143803
	23.5374	-0.0693964	0.420866	0.0730822	-0.103911	0.46528	-0.0098948	-0.0357322	-0.191774
	23.5624	-0.355758	0.508934	-0.0397946	-0.124787	0.554936	-0.0807654	-0.297067	-0.136484
	23.5874	-0.118647	0.148361	0.369274	0.0178165	0.216359	0.0626632	-0.414887	-0.0781593
	23.6124	-0.00348784	0.275191	0.191976	-0.0885776	0.338261	-0.214859	-0.434791	-0.107574
	23.6374	-0.372887	0.235555	0.0408384	-0.100099	0.320518	-0.213346	-0.147804	-0.0456722
	23.6624	-0.113884	-0.343094	0.478063	0.0857388	0.0749026	-0.191854	0.088833	-0.17417
	23.6874	0.328632	0.224927	0.469344	0.00772552	-0.0325829	-0.334597	0.201135	0.14107
	23.7124	0.134155	0.12366	0.0868288	0.0190586	-0.206166	-0.514673	-0.0702749	0.171746
	23.7374	0.168035	-0.269171	0.461254	0.0435978	-0.46727	-0.307259	-0.0422833	0.271745
	23.7624	0.340719	-0.108121	0.591603	-0.0460354	-0.459835	-0.28693	-0.224312	0.390082
	23.7874	0.399937	0.254128	0.308417	-0.103087	-0.343155	-0.0173514	-0.164318	0.460402
	23.8124	0.755997	-0.385492	0.30298	0.245938	-0.209035	0.0236227	-0.0431395	0.132634
	23.8374	1.10399	-0.128484	0.0710454	0.086977	0.0394502	0.114892	0.0793536	0.0677202
	23.8624	1.77215	-0.0510408	0.215593	0.201517	0.0944263	-0.0259352	0.250893	-0.0999602
	23.8874	2.04181	-0.178535	0.176491	0.145347	0.0388811	0.0611192	0.200362	0.0312266
	23.9124	2.06111	-0.541385	0.199164	0.0820367	-0.0708954	0.136978	0.124909	0.0557317
	23.9374	2.19197	-0.421448	0.19755	-0.323559	-0.0373241	0.020546	0.112287	0.0949424
	23.9624	1.99615	-0.485385	0.582582	-0.226308	-0.09289	-0.198164	0.232927	0.178455
	23.9874	1.87918	-0.187335	0.432004	-0.130625	0.00719032	-0.015835	0.295754	0.0924244
	24.0124	2.24964	-0.253284	0.422079	-0.101972	-0.117979	-0.0708514	0.324695	-0.231319
	24.0374	2.25646	-0.0606674	0.141794	0.0723679	0.0214398	-0.151054	0.161321	-0.17804
	24.0624	1.95563	-0.0899935	0.65468	0.137348	-0.098927	0.204225	0.144831	-0.185461
	24.0874	1.7402	0.0953042	0.445057	0.274086	-0.280314	0.182952	0.137232	-0.193237
	24.1124	1.5135	-0.00200064	0.252463	-0.112559	-0.202746	0.171843	-0.157943	-0.0218065
	24.1374	1.44313	-0.00121072	-0.00344712	0.171264	-0.168965	0.392249	0.0782353	0.336474
	24.1624	1.77403	0.0567866	0.138259	-0.197557	-0.309623	0.186348	0.0922986	0.556981
	24.1874	1.87189	0.228244	-0.398811	0.0299534	-0.298273	-0.0973463	0.210795	0.717853
	24.2124	2.23223	0.270928	-0.304974	-0.105856	-0.0922382	0.130102	0.0332047	0.380708
	24.2374	2.38512	0.0966977	-0.392883	0.0412546	-0.193965	0.104928	0.0686751	0.511319
	24.2624	2.30647	0.188252	-0.28609	-0.0722103	-0.161864	-0.012594	-0.101493	0.351139
	24.2874	2.03451	0.234992	-0.171798	0.090773	0.0327537	0.119322	-0.155527	-0.169088
	24.3124	1.8229	-0.350749	-0.18679	-0.0220059	-0.0671706	0.131	-0.457439	-0.193463
	24.3374	2.12211	-0.77348	-0.312199	0.0233994	0.144982	0.00664192	-0.27234	-0.125846
	24.3624	1.99251	-0.63496	-0.0791938	-0.0531455	0.120435	-0.0189386	-0.0167485	-0.208102
	24.3874	2.08001	-0.702957	-0.0677449	0.0734226	0.33841	-0.136095	-0.0429156	-0.285058
	24.4124	2.39353	-0.566792	-0.093478	0.170436	0.359049	-0.397739	-0.0669441	-0.0814744
	24.4374	2.8245	-0.249787	-0.246558	0.0329998	0.505477	-0.277398	0.187288	-0.166394
	24.4624	2.70682	0.162272	-0.166965	0.0761258	0.138246	-0.170252	0.177609	-0.00356672
	24.4874	2.77635	-0.00907288	-0.00694096	0.108856	0.180371	-0.240553	0.00109984	-0.170682
	24.5124	2.4616	0.217589	-0.164788	-0.122322	0.254572	0.0597636	0.0927874	-0.414683
	24.5374	1.98493	-0.0275856	-0.0380208	-0.0986553	0.336554	0.331784	-0.022553	-0.265671
	24.5624	1.70633	0.338812	0.0905784	-0.115994	0.231108	0.331459	-0.0137364	-0.374056
	24.5874	1.31698	0.192051	-0.00855248	-0.118166	0.279203	0.196028	-0.110966	-0.507975
	24.6124	1.06679	0.275269	-0.22934	-0.0164754	0.0922154	0.17298	-0.0854638	-0.238353
	24.6374	0.862404	0.029459	-0.157667	0.149184	0.0789862	0.0158145	-0.145457	0.116352
	24.6624	1.20692	0.117316	-0.300209	-0.153061	-0.222796	-0.0939762	-0.0831419	-0.214871
	24.6874	1.18625	-0.0681618	-0.0402602	-0.0957706	-0.296133	-0.188073	-0.261705	-0.0888585
	24.7124	1.69535	0.184595	0.0585744	0.125453	-0.126036	-0.0914014	-0.0706911	0.00017008
	24.7374	1.78371	-0.149509	0.031856	0.19126	-0.0397469	0.24225	-0.192327	-0.281014
	24.7624	2.2271	-0.052039	0.263205	0.0724373	-0.339367	0.122906	-0.0522547	-0.281396
	24.7874	2.16968	0.0802926	0.40947	0.0469596	-0.411751	0.0823986	0.0072368	0.122046
	24.8124	2.35143	0.185672	0.145699	0.144482	-0.0834571	0.382395	0.209907	0.217032
	24.8374	2.78817	-0.140439	0.167062	-0.318615	-0.322928	0.382445	0.111942	0.222709
	24.8624	3.46515	0.37933	0.288672	-0.182758	-0.1766	-0.0799816	0.0839583	0.315061
	24.8874	4.03982	0.398831	0.0182779	-0.234645	-0.0244286	-0.0170358	-0.281836	0.0936823
	24.9124	4.47245	0.156412	-0.134245	0.148916	0.198112	0.212405	-0.0430464	-0.244132
	24.9374	4.73971	-0.0415384	-0.008428	0.0115189	0.0695806	-0.136094	-0.0211214	-0.320888
	24.9624	4.76278	0.0294735	-0.0285145	0.35928	-0.00286288	-0.0215221	0.242848	-0.185505
	24.9874	4.76469	-0.0457782	-0.137479	0.161117	0.0875769	0.0203241	0.309874	-0.253812
	25.0124	4.62463	-0.0510411	0.0389992	0.14142	-0.048011	0.0953954	0.415467	-0.335879
	25.0374	4.7887	-0.0782965	0.0336607	-0.12256	0.07272	-0.0400276	0.329092	-0.285335
	25.0624	4.85688	0.120385	-0.13983	0.0409433	0.05677	-0.0530126	0.202555	-0.306169
	25.0874	4.33411	0.510148	-0.381255	-0.211541	0.315124	0.139677	0.0725006	-0.338103
	25.1124	4.35919	0.741774	-0.158247	-0.128947	0.0317792	0.147725	-0.0198685	-0.200019
	25.1374	4.36001	0.753207	-0.042188	-0.0323253	-0.067474	-0.103881	0.149745	-0.00293384
	25.1624	3.91119	0.606492	-0.138008	0.194322	-0.339078	0.0314564	0.0855882	0.237889
	25.1874	3.57567	0.446975	0.0373754	-0.0217692	-0.386994	0.0124654	0.13322	0.11673
	25.2124	3.94775	0.262013	0.284754	0.230694	-0.299585	-0.218631	0.138237	-0.0303897
	25.2374	3.91464	0.00683312	0.163939	0.242253	-0.022447	-0.105908	0.400462	-0.0186698
	25.2624	3.56544	-0.0013592	0.0840763	0.226481	0.258059	0.01234	0.298739	0.103432
	25.2874	3.6543	0.234728	0.0276282	0.228547	0.172149	-0.403318	0.0450591	-0.0199561
	25.3124	4.02928	0.242518	0.222468	0.171892	0.308947	-0.309662	0.152692	0.0753906
	25.3374	3.78937	0.181457	0.114855	-0.116682	0.0393725	-0.112669	-0.00849744	0.0722471
	25.3624	3.37211	0.164584	0.0344596	-0.169352	-0.0740494	-0.0973368	-0.189329	0.0543966
	25.3874	3.95459	0.0929558	-0.16466	-0.22872	-0.218527	-0.00090992	0.13106	-0.000242
	25.4124	4.05207	-0.170647	0.114969	-0.40157	0.221241	0.0727947	0.343299	0.062237
	25.4374	4.30097	-0.0261162	-0.280966	-0.0882166	0.193347	0.157048	-0.0594149	-0.128734
	25.4624	4.62431	-0.156565	0.135137	0.061083	0.403042	0.099477	-0.237784	0.0954837
	25.4874	5.0401	-0.0134828	-0.0308972	-0.0292761	0.247454	0.0780031	-0.161755	-0.0275954
	25.5124	4.35517	0.148569	0.0258527	0.21908	0.0999256	-0.0648567	-0.408101	-0.0658296
	25.5374	4.15082	0.32556	-0.159744	-0.014912	0.0259926	-0.00351352	-0.414818	-0.119797
	25.5624	3.83599	0.0641447	0.151488	-0.181673	-0.16112	-0.0722791	-0.175807	-0.0278449
	25.5874	3.3602	0.340334	-0.0755841	-0.234277	-0.290344	0.131721	0.0705427	-0.224555
	25.6124	3.4386	0.0678976	0.00643024	-0.0452866	-0.237604	0.202065	0.107119	-0.112195
	25.6374	4.00906	-0.067465	0.0934494	-0.289696	-0.209146	0.222579	-0.0892554	-0.0850112
	25.6624	4.51975	-0.110056	0.232127	0.0754203	-0.36003	0.302343	-0.0833094	0.0286678
	25.6874	5.47393	0.0191418	0.0936626	0.00319888	-0.255169	0.368117	-0.115229	0.056813
	25.7124	6.11964	-0.400842	-0.098255	-0.0336533	-0.166101	-0.0494119	-0.175857	0.155964
	25.7374	6.45649	-0.23094	0.0502156	-0.0425309	-0.149716	-0.108645	0.0188281	-0.0278518
	25.7624	6.68289	-0.264292	0.0115469	0.108941	0.140472	-0.261012	0.0588812	-0.0556561
	25.7874	6.98692	-0.124893	-0.0619324	-0.055087	0.101999	-0.168417	0.263838	-0.0394534
	25.8124	6.24755	-0.239669	0.0343662	0.160494	0.102244	-0.244322	0.3976	-0.185483
	25.8374	5.77159	0.1603	0.136235	0.266369	0.266662	-0.21858	0.258053	-0.0259627
	25.8624	5.55167	0.0699365	-0.13306	0.0977689	0.273202	-0.0977678	-0.0243726	0.0960003
	25.8874	5.88884	0.195246	-0.0427939	-0.0924916	-0.105367	0.248607	0.0220587	0.249903
	25.9124	5.39544	-0.112761	-0.0675714	0.197782	0.04174	0.268272	-0.293562	-0.114524
	25.9374	5.62944	0.0565535	-0.132558	-0.151244	-0.207059	0.221932	-0.31526	0.150877
	25.9624	6.37047	0.0550851	-0.0023264	-0.112593	-0.346416	0.405508	-0.10779	-0.0027692
	25.9874	6.26292	0.433618	0.0300258	0.0123383	-0.402869	0.243311	0.0268026	0.0767234
	26.0124	6.28349	0.281346	0.0245498	-0.056905	0.0682884	-0.0334204	-0.0909609	-0.134539
	26.0374	6.2229	0.510159	0.105112	-0.0461091	0.0819549	0.0274658	0.162389	0.0563264
	26.0624	6.01971	0.379249	0.094751	-0.100256	0.126328	0.0364514	0.236996	0.102975
	26.0874	5.90681	0.137321	0.0941467	0.127912	0.0116735	-0.0648686	0.196902	-0.0626766
	26.1124	5.97322	-0.0748366	-0.0682782	-0.0940233	0.284063	-0.44978	0.170521	0.0560771
	26.1374	5.24057	0.090824	0.00092392	0.220675	0.158548	-0.146429	0.207114	0.0895406
	26.1624	5.27771	0.124238	0.0103941	-0.0686032	-0.193231	-0.424357	0.212021	0.0972126
	26.1874	5.64402	0.25766	-0.0636654	0.0843421	0.0425506	-0.201135	0.102859	-0.0596258
	26.2124	5.33159	0.239512	-0.149798	-0.176695	0.0434582	-0.293782	-0.0839284	-0.0128021
	26.2374	5.45185	-0.229371	0.216253	-0.195263	-0.0260818	0.0492873	-0.101497	-0.0214546
	26.2624	5.72016	-0.389653	-0.133763	-0.248166	-0.234289	-0.0773666	0.10113	0.050263
	26.2874	6.24465	-0.48705	0.0333396	0.0665142	0.123377	0.227782	0.0274853	0.0167377
	26.3124	5.72865	-0.564333	0.155966	0.110838	0.184588	0.0666487	0.0419172	0.10248
	26.3374	6.10056	-0.493293	0.127957	0.149721	0.295822	0.227085	0.261009	0.0940199
	26.3624	6.16294	0.0522171	0.231336	0.226798	0.152769	0.345964	0.302612	-0.175464
	26.3874	6.08618	0.202501	0.320584	0.196063	0.107945	0.193806	0.393067	-0.0758636
	26.4124	6.2587	0.296131	0.132393	-0.00430872	-0.0762556	0.135334	0.198762	0.0596575
	26.4374	7.25513	0.100984	0.00293736	-0.0061024	-0.167851	0.0411186	0.0395851	0.121451
	26.4624	7.3484	0.136974	-0.208184	0.017128	-0.366399	-0.0995527	-0.0881314	0.303516
	26.4874	8.21974	-0.298802	-0.257188	-0.0339816	-0.216214	-0.0244163	-0.236067	0.190469
	26.5124	8.8384	-0.485389	-0.409037	-0.117688	-0.175916	0.169504	-0.512188	-0.0597048
	26.5374	8.84921	-0.458934	-0.506147	-0.170824	-0.188206	0.00821224	-0.211463	-0.242508
	26.5624	8.56738	-0.219267	-0.285386	-0.0798283	-0.131994	0.108753	-0.1202	-0.397452
	26.5874	8.6953	-0.508489	0.088569	-0.288385	-0.0418314	0.0462383	-0.140436	-0.384939
	26.6124	8.5818	-0.417945	-0.350173	-0.079361	-0.258724	0.0533521	-0.0631683	-0.132932
	26.6374	8.48463	-0.504605	0.00917312	-0.00529936	-0.0410728	-0.201224	-0.0167607	0.103877
	26.6624	9.03862	-0.737949	0.149085	-0.00417104	0.0930292	0.095261	-0.264391	0.0607132
	26.6874	9.18436	-0.84142	0.12115	0.0689137	0.253043	0.223501	-0.231132	0.351497
	26.7124	9.66253	-0.555092	0.00873136	0.161384	0.293264	0.119464	-0.116886	0.126494
	26.7374	9.07809	-0.290083	0.189811	0.106523	0.424759	-0.147905	0.145023	-0.128493
	26.7624	9.18582	-0.0879147	-0.0605889	0.0228553	0.538996	-0.0803061	0.247177	-0.0427374
	26.7874	8.78979	0.230463	-0.0768854	0.127047	0.531692	-0.168406	0.372133	0.114103
	26.8124	8.36798	0.196179	-0.209529	0.0757155	0.185317	-0.249113	0.185749	-0.149793
	26.8374	8.07981	0.0121042	-0.111182	0.0447556	0.160533	-0.15782	0.113005	0.121472
	26.8624	7.80301	0.097078	-0.065692	0.123683	0.0839868	0.0976066	-0.263993	0.114582
	26.8874	7.2642	-0.0789667	0.214757	0.102696	-0.243828	0.30238	-0.0812303	-0.22044
	26.9124	7.08302	-0.0572798	-0.0274975	-0.0161114	-0.381613	0.276618	-0.204045	-0.24627
	26.9374	7.03847	0.0396695	0.0475459	-0.142298	-0.360112	0.147188	-0.00231304	0.0194202
	26.9624	6.85534	0.18938	-0.121039	-0.111876	-0.412132	0.211132	0.152339	-0.061393
	26.9874	7.15601	-0.139251	0.0619417	-0.147767	-0.223053	0.101427	0.401592	0.124759
	27.0124	7.78122	0.0528591	-0.0125522	-0.0390132	-0.207935	-0.0780803	0.0341138	0.0621396
	27.0374	7.82697	0.192131	0.0992326	-0.0202038	-0.205559	-0.0943662	0.183999	0.180112
	27.0624	7.86809	0.375868	0.0128829	0.129853	-0.0980925	-0.0721143	0.194529	-0.0858249
	27.0874	7.64168	0.295681	-0.0709938	0.118578	0.0654671	0.0635705	0.0841242	-0.217176
	27.1124	7.9163	0.579265	0.0605943	0.107985	0.250785	-0.0216387	-0.158246	-0.112155
	27.1374	7.7388	0.472492	0.0924798	-0.0229982	0.323443	-0.0797733	-0.15393	0.0487787
	27.1624	7.59512	0.165982	0.0265162	-0.12451	0.342212	-0.250882	-0.310771	-0.111263
	27.1874	8.00839	-0.0925215	0.0244458	-0.195635	0.0287904	-0.0974312	-0.345162	-0.077554
	27.2124	7.96133	0.120987	0.126715	-0.00054096	0.103434	-0.176768	-0.539357	0.0934387
	27.2374	7.58515	-0.0893696	-0.182239	-0.179502	-0.115796	0.0462293	-0.536574	0.012143
	27.2624	7.07259	-0.0907222	-0.268616	0.0253138	-0.404067	-0.239697	-0.159745	-0.146524
	27.2874	6.67971	-0.0446765	-0.0102424	0.0769464	-0.371846	-0.087443	-0.21055	0.102778
	27.3124	6.25467	0.309279	-0.0490566	0.131851	-0.186385	0.00521944	0.0553898	0.151839
	27.3374	6.4797	0.208829	-0.176214	-0.0868297	-0.266844	-0.21215	0.0186563	0.0262466
	27.3624	6.7832	0.189813	0.1522	0.125445	-0.409246	-0.388556	0.150914	0.0184296
	27.3874	7.44481	0.259766	-0.0580506	-0.0489445	-0.114413	-0.0257367	-0.32102	0.259534
	27.4124	7.98383	0.209565	-0.165636	0.0326879	0.238316	0.052673	-0.14388	-0.0675067
	27.4374	8.00955	-0.11734	0.189361	0.0215495	0.497563	0.116336	-0.223068	-0.204561
	27.4624	8.0218	-0.081381	0.149912	0.110042	0.314632	0.0787053	0.0277046	-0.0588742
	27.4874	7.98065	-0.00020776	-0.239847	-0.123264	0.362071	0.169698	-0.220275	-0.0330017
	27.5124	7.84278	0.0994594	0.0750481	0.0564284	0.243062	0.216102	0.0800759	-0.108674
	27.5374	7.72297	-0.0274059	0.298596	0.120984	0.128078	-0.104993	0.0446999	-0.0231994
	27.5624	8.03242	0.0314427	-0.11623	0.0405324	0.176876	-0.308364	-0.0386574	0.0985568
	27.5874	8.16191	0.0410519	-0.148639	0.0705697	0.393357	-0.0875915	-0.0267935	0.0203833
	27.6124	7.68973	-0.00181544	0.0412723	0.00905456	0.291786	-0.39033	0.318962	0.097994
	27.6374	7.79821	-0.186322	0.00695128	-0.075277	0.558349	-0.553717	-0.015282	0.207875
	27.6624	7.92281	-0.074203	-0.360312	-0.0731115	0.0137384	-0.380616	0.127813	0.024961
	27.6874	7.75412	-0.141698	-0.151844	-0.0749365	-0.0409862	-0.351262	-0.117749	-0.010061
	27.7124	7.81247	-0.177175	-0.234685	-0.136533	-0.182818	-0.376285	0.0158751	-0.0619675
	27.7374	7.7952	-0.262486	-0.285636	0.0597831	0.00956408	0.0890772	0.107683	-0.131993
	27.7624	7.09189	-0.0587951	-0.154939	0.159364	-0.0715736	0.18002	0.458763	-0.0301213
	27.7874	6.55073	0.0744159	0.00276768	-0.0363094	0.165996	0.533065	0.398552	0.139848
	27.8124	5.55962	-0.111366	-0.0778499	0.134224	-0.0219061	0.491903	0.457004	0.200161
	27.8374	4.83314	0.00820352	0.236266	0.118973	0.195271	0.669521	0.288892	0.207985
	27.8624	4.24956	-0.0039584	0.391966	-0.0974994	0.207479	0.360322	0.263891	0.241165
	27.8874	4.24797	0.0868219	0.075493	-0.155685	0.102294	0.431813	0.116543	0.0400545
	27.9124	4.05517	0.218366	0.411467	-0.0254566	0.123331	-0.0581732	0.0339444	0.0873252
	27.9374	4.47895	0.360527	0.449959	-0.119081	0.0415573	0.0570351	0.0957495	0.119515
	27.9624	4.32478	0.28682	0.401299	-0.0329498	-0.134789	0.0112293	0.108034	0.0741333
	27.9874	4.78892	0.318153	0.34832	0.164321	-0.273823	0.0472724	0.0928316	0.232959
	28.0124	4.74965	0.156781	0.390408	0.0466541	-0.0370225	0.0182447	0.231234	0.122295
	28.0374	4.72929	-0.142362	0.0514377	0.0408198	0.212572	0.0605574	-0.0206606	-0.124761
	28.0624	4.88399	0.271556	-0.0671988	0.00714192	0.499193	0.0659038	0.130917	-0.197006
	28.0874	5.23565	-0.116907	-0.0169645	-0.114518	0.373775	0.0163602	0.0917386	-0.196519
	28.1124	5.10339	-0.206788	-0.336712	-0.144221	0.26609	0.115767	-0.373573	-0.384094
	28.1374	5.01753	-0.229502	-0.205095	-0.0193392	-0.17239	0.0858835	-0.423598	-0.249112
	28.1624	5.24549	0.0387035	-0.264972	-0.0451206	-0.469268	0.0031044	-0.108954	-0.0534427
	28.1874	5.54936	-0.173505	-0.0336745	-0.0433792	-0.623889	-0.198577	-0.25108	-0.0448876
	28.2124	5.2209	0.26496	-0.0430038	-0.00024664	-0.610663	-0.282645	-0.264553	-0.0959342
	28.2374	4.73428	0.318958	0.0605485	-0.0247471	-0.525702	-0.31289	0.145596	-0.0189387
	28.2624	4.88085	0.163323	-0.577363	-0.00826096	-0.429995	-0.267052	-0.0712635	0.0347475
	28.2874	4.6634	0.208175	-0.269404	0.10927	-0.099893	0.0550624	-0.373928	0.177419
	28.3124	4.40794	0.266497	-0.208239	-0.00181984	-0.117202	0.100498	-0.190127	0.187272
	28.3374	4.01542	0.508241	-0.315133	0.119365	0.218237	0.172714	-0.299156	0.148504
	28.3624	4.16633	0.783704	0.0640324	0.0702846	0.236143	-0.0705669	-0.375412	-0.0174306
	28.3874	4.29892	0.675021	0.38467	0.120127	0.23722	0.0116032	-0.057806	-0.179906
	28.4124	4.19199	0.482718	0.168518	-0.195461	-0.0814184	0.0782893	0.126326	-0.0392045
	28.4374	4.00562	0.159171	-0.15296	0.0424311	0.122036	0.0254754	-0.179522	-0.149712
	28.4624	4.60084	-0.310385	-0.145923	0.0181697	-0.184189	0.0295992	0.0370029	-0.0375039
	28.4874	4.88402	-0.326148	-0.252036	0.046879	0.0761194	0.323624	-0.0322454	0.0196363
	28.5124	4.60201	-0.266053	0.120134	-0.0674272	0.143273	0.215842	-0.0593911	0.0949488
	28.5374	5.06261	-0.214789	0.0529642	0.134359	0.247754	0.0726544	-0.266931	-0.0843066
	28.5624	5.08382	0.107852	-0.038197	-0.056862	0.250979	0.0908818	0.0097084	-0.00827464
	28.5874	4.52366	0.0322353	0.192391	-0.153813	0.280252	0.275556	-0.0660622	0.00458512
	28.6124	4.87618	0.247304	0.129747	0.030785	0.0424735	0.0564902	0.027057	0.0760337
	28.6374	5.05744	0.394259	0.156069	-0.0614042	0.0172686	-0.00602128	-0.107297	-0.135957
	28.6624	4.65896	0.256801	0.315278	-0.154267	0.0746038	0.3096	0.256191	-0.228676
	28.6874	4.56404	0.34288	0.417683	-0.0248327	-0.12303	0.13905	-0.0056092	0.0366768
	28.7124	4.60341	0.403829	0.518919	0.0575316	0.0596531	-0.211066	0.00824672	0.068287
	28.7374	4.23337	0.0488514	0.40291	-0.102935	-0.065608	0.113307	-0.165358	0.0190546
	28.7624	3.62458	0.23526	0.190525	0.268886	-0.019384	0.0383145	0.246175	0.276494
	28.7874	3.41995	0.0188493	0.0853156	0.0758102	-0.198186	-0.351902	-0.0301986	0.175751
	28.8124	3.42954	-0.0550276	0.060571	-0.0701741	0.0200481	-0.177739	0.0621772	0.0715891
	28.8374	4.12653	-0.13543	-0.219537	-0.118334	-0.110631	-0.234404	0.198502	-0.183967
	28.8624	4.91603	-0.264091	-0.134703	0.0802558	0.338706	-0.509344	0.108105	-0.0556869
	28.8874	5.84362	-0.462119	0.0729026	-0.287017	0.126499	-0.271493	-0.111025	-0.0741748
	28.9124	6.60613	-0.0776934	-9.288e-05	0.0847645	0.242008	-0.415421	0.0439963	0.123104
	28.9374	7.24022	-0.108397	0.027085	0.0469673	0.0473454	-0.335426	0.0103509	-0.241517
	28.9624	7.03605	0.124787	-0.219875	-0.016532	-0.076609	-0.0651548	-0.134361	0.063161
	28.9874	6.79281	0.184878	-0.0857782	-0.181537	-0.629915	-0.0006852	0.186386	-0.024839
	29.0124	6.88064	-0.0703768	-0.181827	-0.247216	-0.496133	-0.224956	0.0655242	-0.0157658
	29.0374	7.40578	-0.0993786	-0.176069	-0.153091	-0.373411	0.0202878	-0.0644995	-0.0527262
	29.0624	8.02269	-0.128151	-0.158236	0.0625891	-0.484764	-0.126221	-0.11931	0.139136
	29.0874	8.54212	-0.268178	0.180653	0.181181	-0.18019	-0.101331	-0.14588	-0.156967
	29.1124	9.53298	-0.303026	-0.0484696	0.224302	0.162949	-0.0413257	-0.189476	-0.0984999
	29.1374	10.0344	0.114599	0.166534	0.326299	0.286024	0.0844435	-0.263892	-0.0653922
	29.1624	9.96149	-0.111846	0.247486	0.10027	0.365163	0.00967928	-0.217451	0.132136
	29.1874	10.1159	0.0330062	0.174425	0.036747	0.494847	0.119405	-0.126199	0.0799965
	29.2124	10.3289	0.327374	-0.135687	-0.00484008	0.322977	0.184238	-0.0264367	0.244232
	29.2374	9.86383	0.442241	0.084037	-0.131777	0.227905	0.174411	-0.102449	0.254663
	29.2624	9.7768	0.337257	-0.0482645	-0.0381858	0.0909476	0.0818769	0.205747	0.157433
	29.2874	9.97764	0.376018	-0.0186398	-0.0647229	-0.0977907	0.14685	0.202789	-0.10864
	29.3124	9.74724	0.201926	0.185952	0.00550192	-0.111667	0.275414	0.282657	0.0278602
	29.3374	9.47047	-0.0806867	0.457816	-0.0797328	-0.184903	-0.102773	0.0232153	-0.0509923
	29.3624	9.53416	-0.155718	0.57832	0.0923954	-0.149815	-0.167761	0.225308	-0.0482145
	29.3874	9.48493	-0.136258	0.448482	-0.00986752	-0.0930314	-0.0426026	0.0163103	-0.0628103
	29.4124	9.51077	-0.0949047	0.164344	-0.00813312	-0.0776862	0.0860434	0.0154835	-0.0466624
	29.4374	9.32835	-0.283571	0.162641	-0.0781681	-0.219945	-0.118744	0.0635134	-0.179801
	29.4624	9.65452	-0.189166	-0.032482	-0.0202544	-0.160954	0.16364	0.381352	0.0297466
	29.4874	9.26536	0.0989838	-0.477657	-0.112851	-0.075207	0.170056	0.274887	-0.100004
	29.5124	9.17362	0.129404	-0.37759	0.0286459	-0.00813328	0.171241	0.138158	-0.20025
	29.5374	8.83749	0.110153	-0.288776	0.0697782	-0.0539398	-0.0680806	0.252656	-0.0220014
	29.5624	8.95849	-0.016317	-0.236149	0.038311	-0.0613343	-0.0778537	-0.0171883	0.220968
	29.5874	9.05753	0.136572	-0.247361	-0.0882624	0.0459879	-0.105104	-0.261992	0.0920622
	29.6124	9.16164	-0.0837282	-0.0556046	-0.0197196	-0.104233	-0.123326	-0.319977	0.15635
	29.6374	9.50206	-0.158071	-0.0428044	0.21037	-0.0906941	-0.063236	-0.298837	0.162765
	29.6624	9.54828	-0.0557635	-0.0142073	0.075652	-0.0760146	0.00012248	-0.234073	0.0299066
	29.6874	9.59013	0.0884301	-0.124431	0.114649	0.0792025	0.0876875	-0.100104	-0.080276
	29.7124	9.71509	0.235583	0.263301	0.0890854	-0.0034628	0.121047	0.0430826	-0.103805
	29.7374	10.1914	-0.0499808	0.0389127	0.262624	0.0575678	0.230676	0.0190032	-0.105273
	29.7624	9.86673	-0.120931	-0.157633	-0.0241894	-0.0993614	-0.00651528	0.172106	0.0542034
	29.7874	10.4421	-0.293439	-0.107791	-0.0900767	0.140974	-0.110617	0.107983	-0.0398307
	29.8124	10.5088	-0.0343498	0.10749	-0.0795767	0.450552	-0.0282758	0.0467193	-0.0266601
	29.8374	10.5093	-0.184219	-0.158316	0.109284	0.813398	-0.124444	-0.112761	-0.0954971
	29.8624	10.058	0.121524	0.0163061	-0.125083	1.05978	-0.122642	-0.0307998	0.0324711
	29.8874	10.2048	0.204193	-0.157679	-0.216327	1.55035	0.00893	-0.186531	-0.0898268
	29.9124	9.23587	0.202556	0.00021496	0.14193	1.50585	0.1587	-0.315605	-0.0771186
	29.9374	8.49762	0.178962	-0.113844	0.139381	1.34807	0.148134	-0.0926444	-0.0590903
	29.9624	7.96444	0.0199855	-0.0543368	-0.0483953	1.04243	0.0083192	0.259742	0.190246
	29.9874	7.29723	-0.0901774	0.0650344	-0.136874	1.05538	-0.147384	0.0964184	-0.0423014
	30.0124	7.08753	-0.0419164	0.374356	0.122685	1.00769	-0.213427	0.0747516	0.0260718
	30.0374	7.20716	-0.0884115	0.228708	-0.0876017	1.18645	-0.363947	0.181177	0.0065492
	30.0624	7.88391	-0.125534	0.124798	-0.202127	1.54103	-0.261724	0.0802784	-0.0592303
	30.0874	8.39516	-0.028123	-0.0300438	-0.137701	1.95463	-0.167159	-0.360542	-0.260351
	30.1124	9.43928	0.107114	0.104857	-0.0360234	2.11565	0.0962721	-0.256017	-0.00989272
	30.1374	9.81124	0.106023	0.430335	-0.0958027	2.10941	0.19463	-0.344901	0.0403694
	30.1624	10.4012	0.380789	0.564837	-0.199921	2.32251	0.155859	-0.232545	0.382576
	30.1874	10.4605	0.189472	1.13877	-0.0041348	1.99484	-0.0279121	-0.367372	0.24138
	30.2124	9.72725	-0.00592472	1.47046	0.175217	1.95453	-0.198937	-0.161001	0.37215
	30.2374	9.65089	-0.0257659	1.49063	0.216844	1.97616	-0.366684	-0.15371	0.142701
	30.2624	9.39498	0.0253283	1.0444	-0.00702576	2.26554	-0.366257	-0.0258324	-0.0037912
	30.2874	9.02658	-0.0146885	1.14046	0.135736	2.02351	-0.368249	-0.0539058	-0.361319
	30.3124	8.33472	0.0357914	0.691858	0.206379	2.38828	-0.38762	0.0326706	-0.169097
	30.3374	8.22455	0.225941	0.491515	-0.0638786	2.57064	-0.0547839	0.192626	0.0129743
	30.3624	7.98659	0.250114	0.429886	0.00937008	2.41739	-0.162778	0.450839	-0.0830689
	30.3874	7.54917	-0.0200058	0.870488	-0.0509294	2.25427	-0.121821	0.683581	-0.171199
	30.4124	7.4982	0.0175686	1.20281	0.305274	2.32617	-0.0307999	0.345156	-0.0348035
	30.4374	7.45829	-0.112838	1.20461	0.0430573	1.85681	0.0426733	0.478112	-0.0112137
	30.4624	8.05456	-0.379505	1.55315	0.0634586	1.38356	-0.0343628	0.400195	-0.217073
	30.4874	8.1367	-0.312482	1.61625	0.0785037	1.17668	0.0314376	0.197474	-0.0677738
	30.5124	8.70384	-0.319026	1.45989	0.0921225	0.89869	-0.0391027	0.0172442	0.121305
	30.5374	8.83478	-0.0517523	1.48134	-0.215428	0.82206	0.162039	0.485912	-0.0219601
	30.5624	9.38574	0.0699053	2.09289	-0.176887	1.48972	0.15357	0.529707	-0.111218
	30.5874	9.73385	0.126638	1.8237	-0.0379516	2.43346	0.154478	0.400211	0.0392733
	30.6124	10.046	-0.0373934	1.81728	-0.220779	2.96751	0.243067	0.401643	-0.0330252
	30.6374	9.72583	0.00138984	1.47628	-0.123243	3.59054	-0.0625194	0.467943	-0.057509
	30.6624	9.41315	-0.414489	1.21709	0.0762856	4.16976	-0.273975	0.528664	0.00627408
	30.6874	9.89338	-0.287617	0.434583	0.0307963	4.19091	-0.171429	0.345314	0.205176
	30.7124	9.65212	-0.0617198	0.613937	-0.0458314	4.02505	-0.0855864	0.574951	-0.0495926
	30.7374	9.38469	0.185398	0.537584	0.033759	4.01865	0.0181368	0.539359	-0.0342126
	30.7624	9.69565	0.257492	0.833219	0.29405	4.02771	0.188802	0.39362	0.133428
	30.7874	10.6447	0.312489	1.20005	-0.171129	3.98236	0.135078	0.339908	0.144344
	30.8124	10.7969	0.138504	1.53203	-0.0913578	4.09916	0.187933	0.640195	-0.00023816
	30.8374	10.735	0.127465	1.80646	0.0415722	4.05115	-0.0545438	0.513339	0.0381314
	30.8624	10.3808	-0.0883366	1.95625	-0.0373538	4.18528	-0.206669	0.236639	0.0277154
	30.8874	10.1289	-0.245865	2.41144	-0.140723	4.02267	0.0322493	0.279417	-0.156853
	30.9124	8.90131	-0.178698	2.065	-0.0708287	3.95328	0.210953	-0.009316	-0.0528057
	30.9374	8.29785	-0.172841	2.13295	0.0601686	3.40414	0.0130146	-0.246358	-0.0376387
	30.9624	7.64945	-0.335134	1.81715	-0.179985	3.32338	0.00391088	-0.151125	-0.0126173
	30.9874	7.72695	-0.207455	1.72171	-0.0235226	3.598	-0.0107613	0.131411	0.0607466
	31.0124	7.69102	0.0423737	1.4196	0.0126531	3.52229	0.0276184	0.122238	0.0314022
	31.0374	7.78781	-0.00580896	1.29139	0.110143	3.44212	-0.100664	0.299256	-0.0829095
	31.0624	7.88272	0.0734095	1.03171	0.0498608	3.84028	-0.261046	0.0545926	-0.0798734
	31.0874	8.23442	0.209138	1.04365	0.281835	4.23813	-0.0796684	0.0914391	-0.0474786
	31.1124	8.4332	0.125504	1.21736	0.254123	3.84597	-0.25294	-0.0176458	0.0526288
	31.1374	8.73847	0.054013	1.08657	-0.157188	3.71858	-0.305174	0.053443	0.0490847
	31.1624	9.27136	0.162606	1.3079	-0.0486985	3.70608	-0.0538386	0.0558931	-0.152493
	31.1874	9.15163	0.0958476	1.38657	-0.116583	3.2928	0.160299	0.579722	-0.0165538
	31.2124	9.69921	0.0881091	1.36072	-0.138562	2.9594	0.0928818	0.299525	0.0299588
	31.2374	9.56979	0.0781352	0.889747	-0.0552836	3.38258	0.316153	0.327592	0.008076
	31.2624	9.67004	0.0746349	1.01144	0.0819565	3.71028	0.276473	0.563478	0.1235
	31.2874	9.15333	-0.00984576	0.599894	0.0265854	3.62391	0.080092	0.660335	0.478433
	31.3124	8.58627	0.20798	0.544509	-0.0176328	4.17481	0.0406869	0.497533	0.226521
	31.3374	7.56485	0.151707	0.743236	0.0702165	4.0418	0.327777	0.649934	0.150787
	31.3624	6.88181	0.170931	0.847236	-0.196162	4.07371	0.0849103	0.794103	-0.0828267
	31.3874	6.39811	-0.00221752	1.05988	0.096941	4.03104	0.143292	0.846928	-0.0615218
	31.4124	6.47359	0.112285	1.33168	0.311172	4.25159	0.0648913	0.662377	-0.294419
	31.4374	6.63574	-0.131351	1.291	0.339261	4.38368	0.321823	0.796233	-0.265937
	31.4624	6.5375	-0.129709	1.01372	0.00421456	4.33909	0.250589	0.785345	-0.202144
	31.4874	7.20443	-0.237082	1.14289	0.173791	3.97064	0.508252	0.867045	-0.00189376
	31.5124	6.81956	0.129129	0.784503	-0.0960321	3.88449	0.460933	0.738234	-0.0792059
	31.5374	6.79981	-0.0806469	0.428809	-0.408316	3.7011	0.645962	1.05377	-0.0098912
	31.5624	6.79585	-0.0556552	0.525918	-0.414194	3.36792	0.598608	0.619421	0.0116517
	31.5874	7.14286	-0.160131	0.36331	-0.00598424	3.31044	0.467967	0.648687	0.152008
	31.6124	7.00403	-0.0743711	0.268106	-0.305135	3.36558	0.707178	0.402635	0.0205226
	31.6374	7.5017	-0.258117	0.427731	0.00754736	3.37604	0.651361	0.416963	0.0784086
	31.6624	7.52313	-0.0260928	1.0591	0.249246	3.30009	0.647265	0.307602	0.087885
	31.6874	7.47029	0.00326104	1.19882	0.1425	3.08574	0.241925	0.341498	0.128813
	31.7124	7.77109	0.307023	1.64225	0.0436362	3.19127	0.224189	0.363786	-0.137914
	31.7374	7.14146	-0.067825	1.3397	0.397462	3.10279	-0.160712	0.343004	0.0495461
	31.7624	7.15811	-0.0118767	1.13748	0.133818	3.13399	-0.309675	0.537071	0.0641171
	31.7874	8.06418	-0.122068	0.787737	-0.0586699	3.64519	-0.371712	0.124427	0.180313
	31.8124	8.84654	-0.00015448	0.381625	-0.146202	4.01968	-0.363905	0.20778	-0.0332381
	31.8374	8.98867	-0.137469	-0.0972379	-0.114019	3.98782	-0.0435333	0.246684	0.0426661
	31.8624	9.98393	0.174825	0.183301	-0.25325	3.77324	0.193191	0.253811	-0.259274
	31.8874	10.2351	0.0597506	-0.0339709	-0.057412	3.6668	0.292451	-0.247269	-0.148915
	31.9124	9.42573	-0.0279387	-0.220377	-0.0182894	3.59341	0.562891	0.207709	-0.188053
	31.9374	9.13984	0.0406491	-0.206882	0.12658	3.36022	0.805164	0.131257	-0.10882
	31.9624	8.94215	-0.0442447	0.151194	0.191006	3.20881	0.641407	-0.100124	-0.044399
	31.9874	9.32366	0.022031	0.10089	0.18259	3.39103	0.712905	-0.0293833	0.0322375
	32.0124	9.40808	-0.0635048	-0.0371617	-0.151731	3.74239	0.769991	0.0847477	-0.0358404
	32.0374	10.034	0.143949	-0.0177206	-0.0454857	3.42329	0.439096	-0.142116	0.0920477
	32.0624	9.70111	-0.282966	0.00023	0.0085168	3.63822	0.561148	-0.104206	0.117994
	32.0874	10.3847	-0.206608	-0.0263563	-0.180654	3.44555	0.604175	0.231409	0.231364
	32.1124	9.89192	-0.194646	-0.180026	-0.113748	3.25372	0.382562	0.195899	0.163002
	32.1374	9.45551	-0.0571107	0.11773	0.154156	3.07928	0.509091	0.288979	0.19993
	32.1624	9.23938	-0.0366597	0.139165	-0.187336	3.27629	0.854144	0.292587	0.162205
	32.1874	9.6204	0.307315	0.210958	0.0631122	3.22916	1.03304	0.191934	0.113749
	32.2124	9.00662	0.0690114	-0.013089	0.136344	3.78423	0.933268	-0.0778859	-0.122835
	32.2374	9.1401	0.130511	0.0385615	0.0418934	3.65618	1.21314	-0.0692086	0.0523231
	32.2624	9.65052	0.06788	0.0282448	-0.0499227	3.52509	1.40123	-0.051902	-0.0869176
	32.2874	9.63005	-0.0419418	0.056513	0.216205	3.18953	1.26794	0.0896366	-0.357709
	32.3124	9.53641	-0.342504	0.11314	0.022177	3.01006	1.13819	0.356127	-0.143589
	32.3374	9.99354	-0.150104	-0.0720644	-0.125548	2.69684	1.3218	0.526217	0.0789484
	32.3624	10.0143	-0.102711	0.0633412	-0.0503876	3.16025	1.32543	0.551257	0.103002
	32.3874	9.9889	0.189117	-0.0197103	-0.0987158	3.39235	1.15479	0.366749	-0.0225314
	32.4124	10.165	0.124054	-0.112067	-0.0789949	3.8325	1.21369	0.218976	0.155094
	32.4374	10.0728	0.0759041	-0.0797706	-0.0272151	3.70261	1.31054	0.149448	0.148399
	32.4624	9.81255	0.13761	0.0117719	0.442098	4.01279	0.967279	-0.00057968	-0.144412
	32.4874	9.61387	-0.146187	0.0162919	0.390956	4.4233	0.811579	-0.115146	-0.317409
	32.5124	9.72921	-0.275445	-0.0659902	0.309593	4.13061	0.72171	-0.095898	-0.266241
	32.5374	9.59336	-0.110624	0.0179849	0.1739	3.73328	0.590016	0.00028008	-0.380977
	32.5624	9.83921	-0.081386	0.120415	-0.146996	3.55919	0.232665	-0.156285	-0.309942
	32.5874	9.95666	-0.270493	0.122776	-0.386695	3.39245	0.149384	0.0936024	-0.294168
	32.6124	10.6154	-0.261791	0.0805066	-0.461086	2.74577	-0.148885	0.186145	0.0352944
	32.6374	10.3858	-0.3699	0.0780184	-0.228966	3.04744	-0.134246	0.219939	0.125686
	32.6624	10.2969	-0.579207	-0.107008	-0.2509	3.40082	-0.284576	0.0799446	0.122382
	32.6874	10.106	-0.347042	-0.0827543	0.153101	3.64443	-0.106688	0.330263	0.0878157
	32.7124	10.4056	-0.569131	-0.13878	0.0114993	3.6476	0.0362761	0.0901562	0.343606
	32.7374	10.1703	-0.705264	-0.0283606	-0.0469268	3.85478	0.378705	0.00822576	0.194293
	32.7624	10.1153	-0.635342	-0.00448296	-0.101008	4.06381	0.203778	0.1067	0.332845
	32.7874	10.2428	-0.494572	-0.071948	0.187102	3.68627	0.355062	0.146443	0.416741
	32.8124	10.2284	-0.245641	-0.097943	-0.0522624	3.80294	0.256008	0.0431443	0.339508
	32.8374	9.90916	0.203939	-0.0649665	0.0309347	3.52718	-0.0918087	0.092295	0.113042
	32.8624	9.68834	0.295462	-0.201389	0.43044	3.32532	-0.193268	0.237712	0.00141056
	32.8874	9.63529	0.173477	-0.170804	0.28248	2.90326	0.0427151	0.051032	-0.127886
	32.9124	9.7303	0.318857	0.271436	0.174475	3.29149	-0.0207475	-0.0643051	-0.0415162
	32.9374	9.74432	0.157894	0.0483807	0.128868	3.35061	-0.133914	-0.0451364	0.241467
	32.9624	9.50154	0.057434	0.289222	0.100035	3.4628	0.258938	-0.123992	0.160738
	32.9874	9.41407	0.424751	0.324666	-0.285548	3.56244	0.270027	-0.123482	0.427538
	33.0124	9.63717	0.432957	0.295385	-0.324114	3.57939	0.155226	-0.00369152	0.46676
	33.0374	9.91155	-0.02044	-0.0468177	-0.242602	3.38862	0.0635648	0.138313	0.591212
	33.0624	9.88802	0.208623	-0.11156	-0.145793	3.85851	-0.0989613	-0.112139	0.27522
	33.0874	10.0656	0.116076	-0.229695	-0.221228	3.79271	-0.120572	0.00617776	0.573073
	33.1124	10.2692	0.0992774	-0.142094	-0.00157336	3.54005	-0.239457	-0.254371	0.370833
	33.1374	10.3989	0.177603	-0.0581549	0.0354103	3.44283	-0.277186	-0.340272	0.393626
	33.1624	10.192	0.482915	-0.0597721	-0.0222402	3.5407	-0.265994	-0.170964	-0.00687048
	33.1874	10.6213	0.232575	0.0188734	-0.034085	3.11758	0.141935	0.0115412	0.0399581
	33.2124	10.669	0.53541	-0.133305	0.263455	3.64614	-0.213065	-0.0856886	-0.0603538
	33.2374	10.7685	0.299227	-0.176415	0.109679	3.70263	-0.0729786	0.105638	-0.03653
	33.2624	10.5389	0.110618	-0.158073	0.0949162	3.80527	-0.129864	0.158221	-0.121335
	33.2874	10.7688	0.0531433	0.225993	0.041911	3.5186	0.0756002	-0.0785323	0.119917
	33.3124	10.3063	0.187501	0.0584894	0.105696	3.66192	-0.0468572	-0.0948306	0.0182862
	33.3374	10.7072	-0.0665047	0.323366	-0.233746	3.49974	0.286263	-0.16152	-0.10531
	33.3624	10.6686	0.0639514	0.0993474	-0.239368	3.48925	0.275721	-0.26533	-0.00795584
	33.3874	10.8981	0.391219	0.172477	-0.040237	3.24674	0.326309	-0.0640874	0.00341096
	33.4124	10.6227	0.21636	-0.23188	0.0839905	3.13779	-0.01581	-0.194572	0.0689372
	33.4374	10.6177	0.00163472	-0.0446051	-0.0460647	2.80284	-0.0887218	-0.24358	-0.144522
	33.4624	10.0153	-0.268975	-0.285933	0.0219409	2.85659	-0.0713007	-0.171912	0.140748
	33.4874	9.9932	-0.240816	-0.14053	0.107306	3.2099	-0.172649	0.0335741	0.122226
	33.5124	9.68152	-0.551327	0.0140627	0.125412	3.47914	-0.133916	-0.097953	0.112553
	33.5374	9.81691	-0.346469	-0.0641398	-0.179719	3.61988	0.0229724	0.159332	-0.119217
	33.5624	10.1207	-0.434679	-0.0201682	0.006906	3.62729	-0.147743	0.22792	0.233683
	33.5874	10.4263	0.0548121	-0.0778993	0.0627179	3.34161	-0.137686	0.200868	-0.0343026
	33.6124	10.2084	0.230158	0.0168035	-0.00367584	3.17486	0.0805198	0.122327	-0.141709
	33.6374	10.1587	0.286451	0.0744837	-0.12002	3.34709	-0.109968	0.198923	-0.160219
	33.6624	9.72606	0.0202029	-0.0620994	0.0117627	3.39964	-0.0841708	0.0237642	0.0133474
	33.6874	10.0193	0.0120091	0.0864548	0.0222682	3.40402	0.13515	0.174555	-0.118435
	33.7124	9.18594	0.113156	0.0412492	-0.0444483	3.13785	0.0784702	0.152564	0.0890098
	33.7374	9.38744	-0.372107	0.150425	-0.0076736	3.03876	0.0147806	-0.151606	0.237179
	33.7624	9.38834	-0.236958	-0.163794	0.0379346	2.46669	0.161602	-0.189326	0.335495
	33.7874	9.95494	-0.12281	0.217123	0.226765	2.60079	0.129619	-0.0439269	0.208388
	33.8124	9.7558	-0.0530617	-0.0436361	0.0352151	3.07597	0.12703	-0.177668	0.247077
	33.8374	10.6279	0.0157621	0.0522832	-0.0833447	3.20095	-0.106184	-0.125227	0.240726
	33.8624	10.52	-0.0460645	-0.0357233	-0.0781019	3.2057	-0.173525	0.285766	0.109649
	33.8874	10.7966	-0.175415	-0.0934039	-0.143245	3.5185	-0.0900554	0.202496	0.0254028
	33.9124	10.542	0.131707	-0.0113827	-0.122248	3.41975	0.0837488	0.0590584	0.0600202
	33.9374	10.5123	-0.0506754	-0.139189	-0.0966628	3.23492	0.186815	0.00326328	-0.00146312
	33.9624	10.4761	-0.511613	-0.0283945	-0.00850224	3.59231	0.596101	-0.0289098	-0.207056
	33.9874	10.6649	-0.272639	0.00203888	0.00670336	3.46215	0.593962	-0.263703	-0.172015
	34.0124	10.7081	-0.0950354	0.0566642	0.0352932	3.48522	0.909494	-0.154247	-0.254653
	34.0374	10.5242	-0.433057	-0.104874	0.067551	3.59567	1.23183	-0.112726	-0.314611
	34.0624	10.4322	-0.264881	0.0783189	-0.0338478	3.24736	1.69279	-0.0854581	-0.304656
	34.0874	10.2608	-0.175094	0.0102634	-0.00417504	2.99461	1.77751	-0.152521	-0.162191
	34.1124	10.452	-0.0930673	-0.053309	0.22195	3.54881	2.00784	0.120457	-0.137431
	34.1374	10.4711	-0.182393	0.0801255	0.0106104	3.55591	2.10332	-0.172352	-0.11607
	34.1624	11.0351	-0.174992	0.0783069	-0.213814	3.5928	1.75792	-0.0507398	0.156774
	34.1874	11.1704	0.0552906	-0.0412939	-0.0146218	3.64077	1.52613	-0.0294826	0.133703
	34.2124	11.3826	-0.162087	0.0374083	-0.0161271	3.51087	1.67769	0.0184251	0.138645
	34.2374	10.8547	-0.175222	-0.0268178	-0.0924073	3.31045	1.78143	-0.0997717	0.0111348
	34.2624	10.3856	0.0519986	-0.025561	0.0065884	3.57286	1.60692	-0.0873586	0.126915
	34.2874	9.61056	0.105643	0.00440736	0.101104	3.27085	1.36492	-0.274405	-0.0576834
	34.3124	9.56852	-0.0463323	0.127409	0.0697586	3.1443	1.32469	-0.124523	0.0874155
	34.3374	9.16818	0.202192	0.0973562	0.340875	3.16396	0.954689	0.00619256	-0.0104148
	34.3624	9.08053	0.0817513	0.090845	-0.023199	2.65716	0.974453	-0.115839	-0.086233
	34.3874	8.92196	-0.133138	0.00669064	-0.131561	2.39601	1.20743	0.0914966	-0.157109
	34.4124	8.66742	-0.166027	-0.189267	-0.0428742	2.32986	1.9618	0.292628	-0.11833
	34.4374	8.30063	-0.547633	-0.162916	-0.113818	2.76596	2.25963	0.144389	-0.306182
	34.4624	8.48013	-0.501957	-0.0809128	-0.289775	3.20872	2.61292	0.146479	-0.452986
	34.4874	8.46065	-0.512291	-0.00124376	-0.0566494	3.66194	2.70798	0.212772	-0.149095
	34.5124	9.02014	-0.320269	-0.0344393	0.308752	4.01987	2.76572	0.0484606	0.0212939
	34.5374	9.47478	-0.254119	0.0483729	-0.0213848	4.82784	2.84964	0.0545529	-0.0336949
	34.5624	9.65938	0.14943	-0.0383604	0.0264177	4.99289	3.08378	0.0538426	-0.0177597
	34.5874	10.1727	0.131958	-0.06891	0.0987415	4.8716	3.16653	0.059489	0.234484
	34.6124	10.4003	0.171643	-0.114737	0.08036	5.04989	3.16332	0.127154	0.0136773
	34.6374	10.1086	-0.0473952	-0.0555554	-0.018477	5.20312	3.13631	0.25371	-0.173238
	34.6624	10.0837	0.0114507	-0.0571036	0.0159705	4.75196	2.71329	0.0876082	0.0242
	34.6874	10.4149	0.108609	0.198573	0.103545	4.47859	2.53011	0.0936859	0.012555
	34.7124	9.61598	0.236588	0.0810162	0.0698174	4.52915	3.00036	-0.215558	0.16909
	34.7374	10.1981	0.0317698	0.0398114	0.0592071	5.13926	3.39008	-0.121622	0.104177
	34.7624	10.5667	0.237797	-0.0839695	-0.217372	4.84472	3.41286	-0.0650778	0.164018
	34.7874	10.8342	0.175571	0.175798	0.20988	4.83362	3.59998	0.0598173	-0.0317791
	34.8124	10.7585	0.340765	-0.00326264	0.128648	4.97531	3.42409	-0.00600584	0.194071
	34.8374	11.3378	-0.0673992	0.160499	-0.0925097	5.51117	2.93426	0.185731	-0.0555548
	34.8624	11.1423	0.290025	0.0733018	-0.0781288	5.16129	2.74204	0.0749837	0.0431494
	34.8874	11.0955	0.123083	0.109903	0.145819	5.1415	3.03821	-0.0537222	0.244173
	34.9124	11.3704	0.142792	0.0435002	-0.108552	5.34657	3.42083	-0.145516	0.210379
	34.9374	11.0187	0.184978	0.119491	-0.0363094	5.69265	3.63416	-0.0939511	-0.0589502
	34.9624	11.1239	0.276221	-0.105934	-0.0665358	5.13894	3.58647	-0.0572822	-0.0658958
	34.9874	10.9101	0.329486	0.125598	-0.0881707	4.70524	3.76733	0.0458223	0.0133568
	35.0124	10.6029	0.568756	0.0338557	0.0719518	4.85318	3.63981	0.16989	0.0440328
	35.0374	10.0239	0.648607	-0.0349378	-0.0197525	5.21776	3.53146	0.0452956	0.027295
	35.0624	10.236	0.200738	-0.136941	-0.272116	4.86866	3.53967	-0.0557058	0.0262723
	35.0874	9.9446	0.503132	0.203988	0.00675392	4.84317	3.34863	0.0132882	0.183717
	35.1124	9.82926	0.377179	-0.121961	0.0064556	5.12374	2.9151	-0.087112	0.0151385
	35.1374	9.89063	-0.160428	0.0228175	-0.154442	5.28163	2.79359	-0.213688	-0.0266961
	35.1624	9.88714	-0.0376258	0.0542664	-0.0741048	4.77815	2.9622	-0.170995	-0.0984523
	35.1874	9.60983	-0.126801	-0.0868817	0.262965	4.88886	2.92542	0.128301	0.0124603
	35.2124	10.007	-0.556537	-0.350813	0.0234455	5.05727	3.33351	-0.021279	-0.0600771
	35.2374	9.83638	-0.59593	-0.0729137	0.0962193	5.30641	3.62997	0.0666008	-0.104743
	35.2624	10.0353	-0.399376	-0.0304114	-0.0407224	5.0375	3.70607	0.180676	-0.133349
	35.2874	10.2042	-0.731048	-0.0857158	-0.0563935	4.9981	2.93564	0.312707	-0.110995
	35.3124	10.4741	-0.817134	0.0109866	-0.0982027	4.87697	2.66392	0.158009	-0.0836506
	35.3374	10.4173	-0.56545	0.195755	0.0376429	5.18409	2.29493	0.184442	-0.239001
	35.3624	10.5447	-0.349116	-0.00532472	-0.0344846	4.72488	2.26216	-0.113538	-0.028733
	35.3874	10.8402	-0.311242	-0.121202	0.0954006	4.88577	2.33332	-0.0834871	-0.110788
	35.4124	10.9567	-0.224372	-0.175475	0.159022	5.12592	2.76232	-0.412746	-0.0528716
	35.4374	11.0721	0.199249	0.142358	-0.20164	5.38958	2.97232	-0.598952	0.0785143
	35.4624	10.5432	0.159309	0.0288634	0.0671795	4.91078	2.85276	-0.607228	0.0464423
	35.4874	10.4343	-0.076015	0.00707632	0.123628	5.03027	2.37527	-0.237193	-0.00036336
	35.5124	9.82596	0.0924714	0.159071	0.0553962	4.38773	2.23073	-0.173218	-0.248691
	35.5374	9.54483	0.17998	0.167587	-0.101295	4.51291	2.64239	0.259805	-0.202852
	35.5624	9.04292	-0.035574	-0.112235	0.0353098	4.03638	2.66657	0.346438	-0.428325
	35.5874	9.02518	0.13314	-0.0137587	-0.0389765	3.67705	3.03773	0.480219	-0.125535
	35.6124	9.39817	0.17042	-0.0820945	-0.0345453	3.42145	3.08335	0.16454	-0.277873
	35.6374	9.4931	0.185373	-0.0110087	-0.117674	3.76942	2.90563	0.10879	0.0677801
	35.6624	9.73793	0.227791	0.0819662	0.0380007	3.72431	2.50292	-0.213796	0.0507781
	35.6874	10.2019	0.15814	0.0429062	0.124609	4.07594	2.51324	-0.117174	0.223583
	35.7124	10.4457	0.103985	-0.264244	-0.0300461	4.42551	2.94184	-0.00992528	0.0645483
	35.7374	10.2543	-0.00612816	0.0999518	-0.200138	4.52073	3.25451	0.151029	0.192269
	35.7624	10.4128	-0.084792	-0.0299307	0.0719422	4.90411	3.47775	-0.17462	-0.106638
	35.7874	9.8104	-0.0866446	-0.146578	0.0868833	5.14875	3.08275	0.132325	-0.280603
	35.8124	9.40669	-0.0187374	0.105651	0.0780622	4.91481	2.74123	0.161722	-0.143161
	35.8374	8.99558	-0.132555	0.171805	-0.0809668	4.93093	1.84707	0.335709	-0.0104559
	35.8624	9.16692	0.0960762	-0.0381439	0.127054	5.50562	1.56407	0.135746	0.0258698
	35.8874	8.88029	0.28253	-0.160715	-0.191186	5.7332	1.33657	0.297124	0.169559
	35.9124	9.31481	-0.0522462	0.249028	-0.164713	5.08135	1.59332	0.274433	0.477053
	35.9374	9.28578	0.024176	-0.1404	0.0347977	5.20577	1.42626	0.0830159	0.451563
	35.9624	9.86315	-0.166327	0.0386026	0.0819049	5.63723	1.44309	-0.446638	0.249939
	35.9874	9.85584	-0.182017	0.130336	-0.074676	5.30062	1.73205	-0.268222	0.292486
	36.0124	10.4556	-0.459436	0.0372873	0.197601	4.89794	1.62931	-0.243342	0.0402977
	36.0374	10.5639	-0.345339	-0.232492	0.00448272	5.07356	1.90908	-0.2694	0.0783283
	36.0624	11.1302	-0.0553004	-0.0601572	-0.0476925	5.31258	2.18076	-0.0262418	-0.0670189
	36.0874	11.1464	0.25665	-0.15337	-0.187	4.94337	2.17375	0.199018	0.0642194
	36.1124	11.1121	0.117458	-0.199977	0.0116646	4.75735	2.05335	0.0224886	-0.216497
	36.1374	10.4804	0.339668	0.0344028	-0.0538479	4.84268	2.05081	0.0416603	0.0381068
	36.1624	10.5558	0.47382	-0.075206	-0.0337277	5.3073	1.55546	0.0602502	-0.0560574
	36.1874	10.5845	0.167148	0.141831	-0.0508486	4.97022	1.30181	-0.350585	-0.00669416
	36.2124	10.0911	0.0677095	-0.12116	0.121104	4.75155	1.51716	-0.620454	0.0345676
	36.2374	10.2357	-0.0386642	0.0782241	-0.140464	4.82715	1.831	-0.662656	0.123186
	36.2624	10.3048	-0.56028	-0.0031176	0.00602632	4.50466	1.87865	-0.676224	0.246251
	36.2874	10.4321	-0.280142	0.0954133	0.183609	4.31687	2.2329	-0.727086	0.12211
	36.3124	10.2433	-0.334823	0.0553771	0.0258242	4.24409	2.60576	-0.42045	-0.10896
	36.3374	10.4719	-0.249314	0.23282	0.0144561	4.40661	2.97189	-0.110515	-0.209728
	36.3624	10.1795	-0.351567	-0.00468008	0.0774758	4.69686	2.39258	-0.0176016	-0.0694338
	36.3874	10.5809	0.0686748	-0.0615858	0.0954527	5.01369	2.70521	0.0798277	-0.22281
	36.4124	10.4087	-0.173266	0.0138426	-0.12094	4.98906	3.03957	-0.0968892	-0.00306264
	36.4374	10.5992	0.113888	-0.253313	-0.0217422	5.37192	3.29243	-0.284168	0.112289
	36.4624	10.4841	0.174016	0.0225535	0.089439	5.77003	3.30246	-0.315965	0.0638231
	36.4874	10.6266	0.276353	0.161728	-0.00066112	5.84748	3.45734	-0.0611596	0.0323032
	36.5124	10.2436	0.244668	0.25486	-0.151898	6.29932	3.61365	-0.124907	0.0178113
	36.5374	10.5239	0.0425914	0.153683	-0.114458	6.67798	3.71433	0.16594	-0.135911
	36.5624	10.0961	0.0202585	0.223422	0.022237	6.58025	3.95361	0.23908	-0.125747
	36.5874	10.4657	-0.103409	0.094109	-0.159907	6.35425	4.06368	0.336854	-0.186017
	36.6124	10.1765	0.473647	-0.253413	0.0326061	6.33119	4.49418	0.0811158	-0.0478156
	36.6374	10.6487	0.541088	0.0173891	0.167799	6.10099	4.77239	0.148948	-0.0192796
	36.6624	10.2896	0.537805	-0.151572	0.298885	5.66484	4.94925	-0.13441	-0.011777
	36.6874	9.96124	0.501865	0.0212738	0.0641346	5.81484	4.54482	-0.0594312	-0.00540256
	36.7124	9.46665	0.547367	-0.115187	0.153749	6.25686	4.5924	-0.209823	0.176909
	36.7374	9.31553	-0.0934873	0.323332	0.175858	5.96901	4.70489	-0.0132896	0.0654714
	36.7624	8.84221	-0.319397	-0.201588	-0.059633	5.87969	4.77483	0.0787243	-0.0716325
	36.7874	9.07319	-0.158766	-0.0819822	-0.167113	6.12174	4.44247	0.0128919	0.111268
	36.8124	9.17987	-0.359164	-0.169833	-0.0178106	5.72282	4.62848	-0.0637244	0.0738446
	36.8374	9.76414	-0.37536	0.0624648	0.0726861	5.07983	4.50667	-0.0368099	-0.080635
	36.8624	9.90166	0.0824331	-0.188822	-0.0720696	5.37475	4.95216	-0.168176	-0.0513604
	36.8874	10.0463	0.372905	0.0942535	-0.0956195	5.82738	4.71626	-0.160617	0.166879
	36.9124	9.53395	0.451204	0.200885	0.188219	5.48196	4.74574	0.137293	-0.0626259
	36.9374	9.79945	0.672647	0.17862	0.0120497	5.76378	4.53487	0.164585	-0.185495
	36.9624	9.60475	0.504147	-0.103648	-0.0536455	6.10347	4.80829	-0.0715555	-0.133181
	36.9874	9.77823	-0.0299989	0.104792	0.122422	6.35219	4.51623	-0.024067	0.0116128
	37.0124	9.71274	-0.164125	-0.0838539	0.0717179	5.75644	4.28066	-0.234699	0.0307755
	37.0374	9.71243	-0.552044	-0.244061	-0.229369	6.30499	4.18338	-0.458213	-0.0537906
	37.0624	9.54743	-0.69043	-0.198837	-0.0292348	6.45285	4.67666	-0.256823	0.137804
	37.0874	9.43061	-0.707586	0.0102478	-0.169705	6.26632	4.81762	-0.130121	0.2678
	37.1124	9.44812	-0.319284	-0.047991	-0.169558	6.14203	4.57887	-0.149474	0.0246484
	37.1374	9.94121	-0.247308	0.0775502	0.0019636	6.36394	4.53821	-0.205631	-0.103702
	37.1624	10.4293	-0.104039	0.0018304	0.0109206	5.70135	4.65277	-0.20044	0.0141094
	37.1874	11.0882	-0.119934	-0.0824954	0.0108859	5.17765	4.58809	-0.461157	0.0900236
	37.2124	11.2208	-0.118853	0.0603801	0.145895	5.49033	4.42898	-0.446606	-0.0630674
	37.2374	11.1231	-0.405502	-0.0324815	-0.0208323	5.33275	4.48916	-0.2727	0.168257
	37.2624	10.7335	-0.378807	0.0194628	0.106195	5.11931	4.4181	-0.131274	0.156906
	37.2874	10.6914	0.0956679	0.219275	0.0550558	5.04791	4.12636	0.135467	0.045195
	37.3124	10.0156	0.169606	0.293707	-0.0732502	5.2197	4.68734	0.508152	0.0197395
	37.3374	10.2901	0.268329	0.0934614	-0.0883646	5.2577	4.45627	0.418442	0.00254776
	37.3624	9.96645	0.408188	0.0716596	0.0879818	4.81785	4.36153	0.347461	-0.155416
	37.3874	9.85245	0.229308	-0.0989734	-0.11694	4.81471	4.64843	0.192117	-0.076291
	37.4124	9.40837	0.0320933	-0.245547	-0.0593108	5.59433	5.18224	-0.0235398	0.218178
	37.4374	9.34057	-0.134417	-0.118537	0.0119617	5.70475	4.72458	-0.342407	0.0319147
	37.4624	8.3529	-0.00509328	0.413427	0.119215	5.6106	4.86374	-0.197836	0.13268
	37.4874	8.60628	-0.124541	0.940849	0.112635	5.82028	5.02649	-0.428202	-0.0374666
	37.5124	8.3513	0.220646	1.82035	0.0525606	6.25384	5.4044	-0.182936	-0.120362
	37.5374	8.47115	0.150737	2.27857	0.0627449	5.69758	5.06302	-0.0394791	-0.256397
	37.5624	8.29993	0.176845	2.13545	0.0637274	5.85901	4.81476	-0.0745018	-0.149935
	37.5874	8.39228	0.288777	1.91847	-0.0693706	6.04582	4.65379	0.00238064	-0.17866
	37.6124	8.18472	0.416012	1.73836	-0.0443107	5.9257	4.55778	0.102556	0.0653845
	37.6374	8.37566	0.145354	1.12544	-0.0902038	5.29348	4.45914	0.0600322	0.226288
	37.6624	8.31553	0.0716377	0.93509	-0.128627	5.47133	4.18427	-0.150503	0.232295
	37.6874	8.91519	0.389163	1.13673	-0.133326	5.50811	3.96796	-0.0226907	0.14638
	37.7124	9.18148	0.0335523	0.959519	-0.0861791	4.9665	4.24328	-0.0401026	0.196324
	37.7374	9.37996	0.148057	0.684772	-0.0749188	5.34653	4.56279	0.00272464	-0.00057608
	37.7624	9.64729	0.147843	0.892088	0.0857203	6.17853	4.27157	-0.0886754	0.144072
	37.7874	9.99038	0.417814	1.43	-0.0818822	5.93068	4.57968	-0.117098	-0.013892
	37.8124	10.046	0.291783	1.41404	0.006682	5.9463	4.40826	-0.199033	-0.027585
	37.8374	10.2648	0.401441	1.90692	0.0695877	6.5298	3.97433	-0.101165	-0.133407
	37.8624	10.4694	0.35975	2.08319	-0.110738	6.7885	3.64593	0.0394186	-0.0154854
	37.8874	10.799	0.370848	1.83928	-0.0616814	6.14407	3.82608	0.113295	-0.358732
	37.9124	10.7675	0.179713	1.16318	0.289677	6.56701	3.68405	0.122789	-0.0850912
	37.9374	10.4737	-0.125846	1.17826	0.0473814	6.7603	4.09295	0.238334	-0.068482
	37.9624	10.8106	-0.114646	0.914982	-0.0105046	6.8561	4.49454	0.0359402	-0.021615
	37.9874	10.5031	-0.17706	0.916528	0.107057	6.89497	4.77864	-0.0336247	0.040703
	38.0124	10.1183	-0.0351549	0.973999	-0.0827027	7.00444	4.76133	-0.218674	0.283254
	38.0374	10.08	-0.24931	1.23204	-0.0151418	6.45037	4.60811	-0.257053	0.0214843
	38.0624	10.317	-0.379318	1.50514	0.100776	6.05127	4.61393	-0.391755	0.160089
	38.0874	10.1744	-0.425739	1.66787	0.0950406	5.98543	4.86202	-0.0916114	0.235307
	38.1124	10.8256	-0.611692	1.55061	-0.0730786	5.40354	4.66161	-0.30131	0.215405
	38.1374	10.919	-0.898696	1.82111	0.076297	5.18651	4.39845	-0.0832862	0.0301834
	38.1624	11.33	-0.84164	1.67271	-0.0575683	5.80266	4.62847	0.165558	0.0617024
	38.1874	11.3469	-0.549385	1.55055	0.11808	5.67338	4.74701	0.227134	0.139899
	38.2124	11.3188	-0.606655	1.26566	-0.0932527	5.09984	4.66412	0.0111773	-0.101079
	38.2374	11.0519	-0.019316	1.70554	-0.0622922	5.68985	4.58681	0.163675	-0.128724
	38.2624	10.7496	0.172432	1.63499	0.036257	6.27778	4.55514	0.211279	-0.0274721
	38.2874	10.3697	0.17125	1.5691	0.0685955	5.60702	4.5648	0.136036	-0.0682463
	38.3124	10.3254	0.262633	1.45969	-0.0840171	6.00375	4.7482	-0.0379062	-0.0988702
	38.3374	9.59752	0.374408	1.30509	0.0615523	6.66275	4.41917	0.110409	0.0284614
	38.3624	9.84312	-0.134782	0.815691	0.178718	6.4943	4.31546	0.196406	0.0327392
	38.3874	9.86605	-0.205216	0.812004	0.149827	6.55776	4.45001	-0.0475858	0.048593
	38.4124	9.6766	-0.265927	0.98218	-0.189867	7.41134	5.02445	-0.0287065	0.0537071
	38.4374	9.19425	-0.347567	0.910184	-0.228406	7.58603	4.77345	0.423705	0.24098
	38.4624	9.80029	-0.35572	1.21945	-0.0754885	7.85991	4.85343	0.322047	0.135942
	38.4874	9.34414	-0.0743474	1.58153	-0.192216	7.61269	4.69025	0.106397	0.111996
	38.5124	9.66515	-0.195401	1.54958	-0.132242	7.34574	4.95971	0.209719	0.0858089
	38.5374	9.76955	0.079936	2.03547	0.145322	7.46761	4.52824	0.455302	0.522183
	38.5624	10.4184	-0.0370894	2.34495	0.217908	6.96013	4.54915	0.0693797	0.860973
	38.5874	10.6039	-0.0311209	2.3311	0.144017	6.42074	4.349	0.0420818	1.42684
	38.6124	10.8708	-0.0802776	1.79616	0.122321	6.9004	4.71501	-0.116966	2.17332
	38.6374	10.5516	0.121359	1.47594	0.138925	6.66808	4.65696	-0.149889	2.26061
	38.6624	10.5274	0.203613	0.806719	0.142118	5.86787	4.39745	-0.251008	2.43398
	38.6874	10.5627	0.42603	0.245088	0.0460802	6.58747	4.34506	-0.145551	2.14805
	38.7124	10.0872	0.426137	-0.192405	-0.0864753	6.31834	4.41539	-0.197651	2.00012
	38.7374	9.68693	0.120868	0.0989018	0.00438872	6.0857	4.88329	-0.0417353	1.59144
	38.7624	9.65617	-0.341858	0.461758	-0.162359	6.7659	4.62391	0.0457343	1.72456
	38.7874	9.35934	-0.511493	0.892961	-0.0445371	7.12022	4.59948	-0.245295	1.64376
	38.8124	9.04697	-0.363131	1.38968	-0.103589	6.67275	4.26384	-0.119494	1.44079
	38.8374	8.77998	-0.508388	2.3076	0.127576	7.3155	4.54364	-0.143071	1.25654
	38.8624	8.81396	-0.201314	2.69912	-0.0810886	7.0056	4.31673	0.182143	0.918126
	38.8874	8.86451	0.278995	2.77335	-0.104863	6.42702	4.19622	0.288299	0.815078
	38.9124	9.01947	0.096127	2.64443	-0.248932	6.56429	4.45931	0.472762	0.503911
	38.9374	8.98459	-0.0431958	2.86527	-0.141344	6.28484	4.84175	0.345325	0.834478
	38.9624	9.29666	0.149975	2.36284	-0.0971764	5.38337	4.81818	0.401605	1.09275
	38.9874	9.55316	0.21461	2.0277	0.0765858	5.43959	4.7115	0.163407	1.50415
	39.0124	9.72551	-0.163832	2.25349	0.251366	5.87825	4.69147	-0.283805	1.8696
	39.0374	9.63541	0.0516617	2.31791	0.0221051	5.3796	4.52753	-0.224649	2.2623
	39.0624	9.66393	0.146746	2.03441	0.100752	5.99713	4.90313	-0.0809103	2.25438
	39.0874	9.81959	-0.0194133	2.1847	-0.164542	6.91771	4.41936	-0.0936014	2.24508
	39.1124	9.10952	-0.350985	2.03777	-0.130499	6.85545	4.12986	-0.0225143	2.47315
	39.1374	8.97089	-0.0803989	2.0818	-0.123268	6.58517	4.37124	0.22612	2.8462
	39.1624	8.95072	0.0644071	2.09128	0.18503	7.01471	4.44926	0.142437	2.98713
	39.1874	8.97077	0.0460206	2.11552	-0.0143166	6.53141	4.06835	-0.0371116	2.9648
	39.2124	8.85803	0.0613743	1.52232	0.0105566	6.05432	4.30637	0.0201665	3.29557
	39.2374	9.53306	0.39788	1.64041	0.0724246	6.68532	4.20879	-0.128052	3.44389
	39.2624	9.60146	0.420033	1.05045	0.0257901	6.95821	4.18752	-0.0842736	2.96663
	39.2874	9.57185	0.210575	0.76222	-0.135969	7.51898	4.50009	-0.00353384	2.86058
	39.3124	9.53367	0.0533326	0.593771	0.1574	7.65515	4.51743	0.210286	3.38661
	39.3374	9.74762	0.277618	1.12616	0.299141	7.77598	4.51924	0.101288	3.42692
	39.3624	9.71968	0.144248	1.14023	0.143329	7.74298	4.43502	0.200661	3.27155
	39.3874	9.9462	-0.0277233	1.19793	0.00061504	7.40127	4.02639	0.288236	3.23264
	39.4124	10.1097	-0.0597464	1.26092	0.127383	6.82199	3.7529	0.190401	3.17977
	39.4374	10.4403	-0.370151	0.945036	-0.0901625	7.36297	3.74411	0.111837	3.23353
	39.4624	10.2323	-0.430575	0.483604	-0.121305	7.57096	3.67684	0.144059	3.38014
	39.4874	10.1905	-0.559582	0.434744	0.0137457	7.6064	3.77244	0.13936	3.35632
	39.5124	10.0653	-0.231208	0.299005	0.0262373	7.87329	3.85926	0.229045	3.51469
	39.5374	10.4042	-0.364863	0.191146	0.0270825	7.62082	3.8788	0.24342	3.71348
	39.5624	9.52078	0.109204	0.436037	0.0665	7.8962	3.89932	0.129422	3.16376
	39.5874	9.37753	-0.285886	0.769615	-0.0622158	7.58804	4.01841	0.198297	2.65019
	39.6124	9.70668	-0.191368	0.732281	-0.122075	7.54683	4.32063	0.117699	2.52846
	39.6374	9.98087	-0.598163	0.736355	-0.185045	7.46149	4.2629	0.0498957	2.83688
	39.6624	9.81111	-0.55888	0.960437	0.0467928	7.60729	4.55773	-0.0189245	2.76696
	39.6874	10.5143	-0.767149	0.789445	0.195242	7.25262	4.48526	-0.122598	3.06448
	39.7124	10.8737	-0.277682	0.681982	0.0870849	7.43012	4.52979	-0.210039	3.02106
	39.7374	10.7289	-0.0935653	0.9695	0.11517	6.91605	3.95966	-0.218714	2.7548
	39.7624	10.3036	0.327076	1.31849	0.163538	7.315	4.13308	-0.420877	2.0356
	39.7874	10.5581	0.617228	1.11412	-0.130389	7.1223	4.34339	-0.608334	1.85685
	39.8124	10.8389	0.678942	1.2373	-0.30935	6.57528	4.20799	-0.597957	1.83814
	39.8374	10.7014	0.403794	1.03911	-0.045904	6.79412	3.9849	-0.568105	2.28402
	39.8624	10.2564	0.122338	0.582366	-0.0911917	7.0703	4.57089	-0.509163	2.65025
	39.8874	10.517	0.0671641	0.375154	0.0142855	6.78488	4.7496	-0.356862	3.23581
	39.9124	10.187	0.233058	0.236667	0.0523569	7.29782	4.39184	-0.111315	3.36376
	39.9374	9.66809	0.0892122	0.428482	-4.256e-05	7.57901	4.71265	-0.148188	3.16091
	39.9624	9.38781	0.0937796	0.412674	-0.0290192	7.48946	4.84626	-0.106118	3.11154
	39.9874	9.6509	0.088903	0.48737	0.0199517	7.81384	5.23424	-0.108946	3.20522
	40.0124	9.32851	-0.106285	0.851498	-0.0932658	7.5151	5.22128	0.00652944	2.9627
	40.0374	9.46157	-0.369224	1.27806	-0.0460372	7.70904	5.02254	0.00712224	3.15112
	40.0624	9.42893	-0.237698	1.38822	0.0113832	7.63537	4.77661	0.210813	3.12593
	40.0874	9.8364	-0.233619	2.09576	-0.0677111	7.15093	5.12089	0.142886	2.94052
	40.1124	9.14835	-0.182019	2.741	0.0601284	7.20622	4.68182	0.278237	2.99653
	40.1374	9.24404	-0.0986865	2.53611	0.0525838	7.34657	4.7829	0.206401	3.35533
	40.1624	9.43173	-0.216043	2.32884	0.0648486	6.82905	4.58647	0.165997	3.36021
	40.1874	9.29151	-0.412607	2.36926	0.0283422	7.22091	4.60733	0.062501	3.65222
	40.2124	9.41094	-0.489572	2.24377	0.0446966	7.31678	4.73924	0.195772	3.61344
	40.2374	10.1585	-0.450477	1.76487	-0.0462682	7.09907	4.53348	0.219427	3.2167
	40.2624	9.90603	-0.328731	1.99067	-0.00121312	7.23439	4.29124	0.0565113	2.94128
	40.2874	9.2781	0.00373296	2.04845	0.0259415	7.4118	4.31539	-0.00808424	3.0292
	40.3124	9.50593	0.29127	1.64968	0.14417	7.46435	4.36403	-0.0264811	3.01029
	40.3374	9.01767	0.726557	1.25165	0.03616	7.32952	4.09749	-0.127518	3.25702
	40.3624	9.24904	0.633004	1.19293	-0.0408	6.52936	4.14423	-0.258264	3.47448
	40.3874	9.22883	0.768718	0.764195	-0.0221734	6.3736	4.28642	-0.0571354	3.62018
	40.4124	9.86296	0.436075	0.592351	-0.163338	6.19876	4.36502	0.0527377	3.82628
	40.4374	9.54619	0.2684	1.00704	-0.306856	5.45053	4.57824	0.141314	4.30131
	40.4624	9.93954	-0.135386	1.25302	-0.0294306	5.25732	4.62823	0.041717	4.60374
	40.4874	9.47677	-0.343735	1.34416	0.0299447	5.6836	4.50192	-0.0600011	4.95818
	40.5124	9.02336	-0.322191	1.558	-0.0880052	5.35777	4.35238	-0.298431	5.27549
	40.5374	8.31693	-0.022255	1.3253	-0.025604	5.0055	4.48652	-0.220592	5.08348
	40.5624	8.39231	0.195693	1.07414	0.195829	5.2488	4.313	-0.205679	4.6344
	40.5874	8.16272	0.304789	0.888991	0.0528706	6.02587	4.20021	-0.185454	4.46756
	40.6124	8.08492	0.503304	0.679206	-0.103372	6.11046	4.6201	-0.107649	4.43149
	40.6374	8.86512	0.314206	0.44613	0.158313	6.4081	5.50605	-0.0481554	4.42481
	40.6624	9.42444	0.0943696	0.45237	0.135747	7.0499	5.83169	-0.169405	4.46284
	40.6874	9.59995	-0.200949	0.491055	-0.0683051	7.12467	5.95236	-0.213364	4.49813
	40.7124	9.54854	-0.00779648	0.471995	-0.0275434	7.33685	6.31447	-0.114961	4.54419
	40.7374	10.522	-0.407473	0.899325	0.0423801	7.53987	6.41666	-0.119911	4.67815
	40.7624	10.6948	-0.369349	1.22108	-0.0949482	7.74963	5.84747	-0.138516	4.65208
	40.7874	10.5488	-0.0791252	1.50363	-0.0441246	8.1272	5.62166	-0.00799792	4.35101
	40.8124	10.6709	0.00150456	1.39815	0.0155239	8.04996	6.03466	0.228812	4.23521
	40.8374	11.3012	-0.168955	1.3407	-0.00767432	8.15606	5.69946	0.127567	4.11533
	40.8624	11.1446	0.258195	1.83942	0.0322887	8.16695	5.66896	0.169134	4.07689
	40.8874	11.2331	0.18492	2.24835	0.0653041	8.10293	5.77537	0.116051	3.85202
	40.9124	11.8353	-0.268134	2.43706	-0.0390149	7.78723	6.15949	-0.0722707	3.98927
	40.9374	12.5309	-0.220397	2.68788	-0.00594712	7.83938	5.78485	-0.300291	3.97014
	40.9624	12.2905	-0.119292	2.8696	-0.12967	8.0128	5.90768	-0.166246	3.59208
	40.9874	12.0241	0.0300494	2.55252	0.080438	7.86263	5.90376	0.195732	3.29217
	41.0124	11.6408	0.0277582	2.76951	-0.0476793	8.10764	5.77177	0.240966	3.53874
	41.0374	11.8077	0.171523	3.29546	-0.0111413	8.24519	5.30129	0.26072	3.54037
	41.0624	11.0719	0.111818	3.61811	-0.1027	8.20883	5.52777	0.14912	3.58325
	41.0874	11.1529	0.0607617	4.11118	0.0502437	8.08347	5.54218	0.167828	3.82663
	41.1124	11.201	-0.152013	3.98472	-0.0350102	8.25897	5.33974	-0.168031	3.52137
	41.1374	11.5573	-0.14056	3.97282	0.121162	8.02822	5.3523	-0.0229155	3.08957
	41.1624	11.2339	-0.122808	3.87101	0.121885	7.91097	5.83861	-0.0688283	3.28869
	41.1874	11.0958	0.0158379	3.86826	0.111928	8.03175	5.49907	0.155699	3.39449
	41.2124	11.2073	0.213543	3.18556	0.0442106	7.96751	5.63581	0.00751688	3.53794
	41.2374	11.0812	0.0333052	3.48435	0.0439741	8.00494	5.63402	0.0993226	3.74161
	41.2624	11.3426	-0.109406	3.21395	-0.163435	8.03034	6.07275	-0.0857367	4.0361
	41.2874	11.3516	-0.14013	3.54818	0.0148978	8.16966	5.75093	-0.0065272	4.24287
	41.3124	11.7219	-0.0346679	3.69985	0.281581	8.21264	5.96108	-0.0150763	4.17245
	41.3374	12.065	-0.304163	4.00783	0.117241	8.14813	6.05861	0.019562	3.92305
	41.3624	11.7652	0.00600344	3.83692	0.0394638	8.03981	6.132	-0.183878	4.01425
	41.3874	11.586	-0.0863311	3.74213	-0.094698	8.06557	5.55572	0.0195771	4.15077
	41.4124	11.3969	-0.154389	3.9842	-0.0262249	7.99612	5.82104	-0.24858	4.05242
	41.4374	11.4439	-0.376794	3.7875	-0.282839	7.99126	5.90884	-0.417349	4.15937
	41.4624	11.0273	-0.299183	4.01732	-0.338664	8.08771	5.55692	-0.108924	4.45764
	41.4874	11.3721	0.180627	3.84377	-0.0558828	8.23665	5.96875	0.0108062	4.54485
	41.5124	11.6114	0.537769	3.6968	0.028424	8.49747	6.44596	-0.21216	4.43579
	41.5374	11.7766	0.509444	3.03109	-0.0974294	8.41944	6.20776	0.114856	4.37429
	41.5624	11.9991	0.472295	3.26284	0.0189358	8.76566	6.20913	0.194978	4.46826
	41.5874	11.7391	0.595117	3.31729	0.213641	8.49967	6.60327	-0.0349191	4.51384
	41.6124	11.4775	0.195087	2.97654	0.032759	8.47697	6.00274	-0.0320306	4.74999
	41.6374	11.2807	-0.227354	3.41391	0.130174	8.50182	5.8251	0.201606	4.69862
	41.6624	11.2004	-0.166322	3.93258	0.013169	8.37518	6.31665	0.0893347	4.79502
	41.6874	11.5205	0.0411955	4.18961	-0.0335082	8.46483	6.25548	0.133677	4.69212
	41.7124	11.6927	0.106505	4.0817	0.195628	8.62699	5.93351	-0.0606033	4.69961
	41.7374	12.1272	-0.200921	4.53691	-0.0901998	8.68267	6.65209	-0.0918459	4.68006
	41.7624	12.2503	0.0715326	3.48655	-0.016692	8.69795	6.82702	-0.257013	4.58757
	41.7874	11.7805	0.231501	3.07184	-0.00589184	8.63669	6.24622	-0.0426181	4.25702
	41.8124	10.7111	0.110829	2.68154	-0.0156814	8.68006	6.57368	-0.146556	3.81726
	41.8374	10.3444	-0.0901547	3.01919	-0.147795	8.16708	6.55364	0.0060852	3.85356
	41.8624	9.59775	0.00719048	3.57622	-0.0014204	8.38445	6.01734	-0.085371	3.9594
	41.8874	8.68235	-0.200975	4.22825	0.0202591	8.23139	5.57308	0.135142	3.91712
	41.9124	8.87995	-0.217631	4.08909	0.026495	8.37047	5.97864	-0.00320768	3.97006
	41.9374	9.09085	-0.162572	3.63776	0.0532922	8.29998	5.48212	-0.00999928	4.39802
	41.9624	8.89335	0.0621374	3.55324	0.146101	8.38371	5.29551	0.0983707	4.41518
	41.9874	9.36176	0.287085	3.40368	0.0615346	8.49235	5.65221	0.176584	4.27012
	42.0124	9.72971	0.474551	3.93124	0.0484073	8.2339	5.72927	-0.242639	4.24938
	42.0374	9.88661	0.652928	4.59992	0.150753	8.13186	5.2448	-0.115367	4.16285
	42.0624	9.6657	0.686138	5.89931	0.00326928	8.17987	5.1152	0.121786	4.18974
	42.0874	9.98553	0.337007	6.29087	-0.131502	8.25347	5.51917	-0.050238	4.47671
	42.1124	9.60221	0.545696	6.77827	0.0601047	7.83415	5.16737	0.123393	4.39576
	42.1374	9.12631	0.257586	7.0574	-0.114364	7.9522	5.11695	0.321495	4.47176
	42.1624	9.04301	-0.083667	7.03176	-0.0921882	7.94599	5.45812	0.283197	4.45073
	42.1874	9.15515	-0.301937	6.72423	-0.145649	7.89074	6.00031	0.0619476	4.78473
	42.2124	9.3915	-0.040687	6.11661	-0.108852	8.12989	5.92789	0.0913286	4.40326
	42.2374	9.31752	-0.303928	5.52214	-0.0848246	8.37727	5.79801	0.0921104	4.23489
	42.2624	9.44555	0.0908238	4.88022	0.0612114	8.4324	6.38423	0.116024	4.09433
	42.2874	9.15996	0.0600666	4.49816	0.0503146	8.86059	6.29796	0.0105198	4.00682
	42.3124	9.42096	0.31196	4.25573	0.0822694	8.69509	5.70462	-0.0696546	3.94408
	42.3374	9.22827	0.0222014	4.95084	0.132473	8.48428	6.02222	0.085882	4.15124
	42.3624	9.64545	0.0882268	5.09514	-0.0938706	8.54339	6.25132	-0.310801	4.2666
	42.3874	10.0159	0.109068	5.8161	0.0824602	8.52136	5.66136	-0.183099	4.54635
	42.4124	10.3428	0.186718	6.76558	-0.0845191	8.78681	5.53269	-0.126221	4.66507
	42.4374	9.91752	0.031021	7.67008	0.100267	8.49768	6.03758	0.150435	4.64125
	42.4624	9.94189	-0.0550972	8.26086	0.0152276	8.72079	5.50923	-0.0217894	4.36905
	42.4874	9.31637	0.14672	8.71047	0.124087	8.53936	5.37101	0.16934	4.28932
	42.5124	9.29635	0.154196	9.1858	-0.121678	8.67301	5.71735	0.257388	4.27943
	42.5374	9.05101	0.0181773	8.88164	-0.0511714	8.55135	5.9537	0.0300506	4.43055
	42.5624	9.68781	-0.0690518	9.23827	0.193298	8.59527	5.57181	-0.180936	4.5052
	42.5874	9.44066	0.312387	8.69771	-0.259447	8.94805	5.56632	-0.159201	4.44546
	42.6124	10.0225	0.0503772	9.39099	0.0462917	8.65473	5.92557	-0.104262	4.82022
	42.6374	9.65361	-0.110623	9.04466	0.127941	9.07483	5.82144	-0.447531	5.22289
	42.6624	9.50348	-0.313664	9.22968	0.054614	8.64477	5.56469	-0.103044	5.57094
	42.6874	9.131	-0.207511	8.78085	-0.232808	8.79837	5.83012	-0.277661	5.47533
	42.7124	8.93929	-0.226911	8.7231	0.486752	8.43588	6.02869	0.0342236	5.81384
	42.7374	8.87217	-0.31128	8.58301	-0.0463734	8.42972	5.87428	-0.0142025	6.28607
	42.7624	9.33513	0.0958915	8.27816	-0.116817	8.48061	5.83535	0.174577	6.22349
	42.7874	9.65436	0.477812	8.56679	-0.0855404	8.41601	6.02339	0.0935908	6.24338
	42.8124	9.74942	0.271664	8.66353	0.151632	8.98042	5.81549	0.117007	6.5223
	42.8374	10.0467	-0.136872	9.27391	0.00992168	8.61646	5.60314	-0.12475	6.4438
	42.8624	9.63072	-0.112549	8.99601	0.0741625	8.6198	6.0113	0.0282009	6.07012
	42.8874	9.47213	-0.592619	9.13975	0.274943	8.12953	6.10497	0.131568	6.12077
	42.9124	8.84918	-0.774322	9.24303	0.161477	8.15219	5.72144	0.0659174	6.0739
	42.9374	8.65969	-0.609233	8.91979	-0.00255144	7.81973	5.50858	0.339329	5.99784
	42.9624	8.40107	-0.237315	9.14557	-0.282827	7.98303	5.95116	0.279723	6.30052
	42.9874	8.61897	-0.0485325	8.90618	-0.125976	8.25011	5.39031	0.191074	6.44364
	43.0124	8.25986	0.153051	9.50906	-0.296245	8.21668	5.30433	0.0207342	5.97956
	43.0374	8.31214	0.456941	8.72881	-0.0548374	8.16908	5.97759	-0.0805646	6.18356
	43.0624	7.90399	0.527885	9.15369	-0.284992	8.1141	6.34267	-0.0313394	6.13105
	43.0874	8.13746	0.480506	8.58507	-0.106303	7.94159	5.94865	-0.164819	6.22953
	43.1124	8.31773	0.311832	8.87892	0.0207375	7.61687	6.23391	-0.123403	6.32564
	43.1374	8.67803	0.204637	8.89171	0.0238167	7.63905	6.31843	0.0620005	6.61797
	43.1624	8.95118	-0.177788	9.54436	-0.0880143	7.48474	5.66533	0.365024	6.35533
	43.1874	9.44026	-0.426559	9.32287	0.232493	7.32528	5.59859	0.201092	6.45527
	43.2124	9.25042	-0.434038	9.35723	0.0687291	7.38548	6.01216	0.247817	6.40322
	43.2374	9.10511	-0.27912	9.45707	-0.0808479	7.30281	5.70389	0.220311	6.20709
	43.2624	9.12804	-0.358532	8.45921	0.078655	7.58608	5.40227	-0.0330309	5.95887
	43.2874	9.4511	0.0548913	8.89271	0.0854674	7.4722	5.55878	-0.0746551	6.20795
	43.3124	8.93705	0.102858	8.55244	-0.05105	7.16085	5.71369	-0.0818305	5.95474
	43.3374	8.44047	0.106694	8.86734	0.097366	7.24316	5.63093	0.0147158	5.70941
	43.3624	8.37347	0.032441	8.67759	0.0827146	7.34121	5.99923	-0.0410861	6.2994
	43.3874	8.42741	0.186854	9.41636	0.0279548	6.91674	6.20694	0.0554386	6.85474
	43.4124	9.00123	0.0174094	8.91101	-0.190556	7.29757	6.31083	-0.13404	6.62761
	43.4374	9.94517	0.25811	9.38801	-0.137649	7.11485	6.38525	-0.12148	7.31052
	43.4624	10.9915	0.348498	9.22784	-0.0640287	7.29315	6.54731	-0.145572	7.3156
	43.4874	11.4151	0.246652	9.41891	-0.0555886	7.3184	6.32715	-0.0462675	6.71132
	43.5124	11.6464	-0.00892048	9.54955	0.0554844	6.98881	6.36406	0.074219	6.64711
	43.5374	11.4206	0.0789914	9.26346	0.291914	7.17595	6.7659	0.18323	6.65765
	43.5624	11.6024	0.17548	9.48471	0.057773	7.35414	6.37509	0.107876	6.17253
	43.5874	11.8558	-0.0930232	9.41275	-0.0200986	6.73759	5.74616	0.0101391	6.49088
	43.6124	12.1367	-0.210515	9.06859	0.25572	7.31596	5.96941	-0.0039164	6.3033
	43.6374	12.0141	-0.139752	8.69213	-0.341651	7.74746	6.00632	-0.152241	5.80933
	43.6624	11.8339	-0.0206757	8.57958	-0.188389	7.75269	5.46411	-0.133711	6.03675
	43.6874	11.7436	-0.102697	8.26705	-0.0369802	7.8762	5.75011	0.0663382	6.07156
	43.7124	11.2265	-0.0817758	7.83879	-0.0460199	8.18935	6.22	-0.0746322	5.89389
	43.7374	10.8226	0.0245186	8.06485	-0.281722	8.07877	5.83653	-0.119216	6.30114
	43.7624	11.2008	0.264246	8.37265	0.215996	7.78155	5.3368	-0.11554	6.74597
	43.7874	10.9935	-0.00224128	9.05867	0.0991446	7.33533	5.60047	-0.235445	6.5793
	43.8124	10.7296	-0.134682	8.7874	0.00366856	7.73906	5.61236	-0.231691	6.53461
	43.8374	10.7821	-0.0198227	9.40897	-0.292895	7.69796	5.13599	-0.0660557	6.35904
	43.8624	11.0331	0.307397	9.23591	0.0225678	7.16089	5.24102	-0.0317722	6.23555
	43.8874	10.5199	-0.006012	8.66019	0.0287761	7.46393	6.10936	0.0901702	6.29058
	43.9124	10.6145	0.0622126	8.2611	0.119407	7.39208	5.96377	0.0670342	6.7565
	43.9374	10.7881	0.0851476	8.38743	-0.0069084	7.39653	5.46367	-0.0031596	6.21821
	43.9624	11.2826	-0.0930197	8.28241	0.463911	7.14217	6.11487	-0.0527551	6.4967
	43.9874	11.3219	-0.198608	8.33263	-0.0218453	7.08942	6.239	0.217532	6.64076
	44.0124	11.8954	-0.0923033	9.30967	-0.0282546	7.24972	5.69587	0.179346	6.08216
	44.0374	11.9242	-0.338233	9.176	-0.276956	7.29884	5.23341	0.15464	5.7115
	44.0624	12.0589	-0.403123	9.08919	0.172172	6.68404	5.86236	0.17696	6.38695
	44.0874	11.822	-0.399268	9.23287	-0.032707	7.50358	5.39191	0.590454	6.21516
	44.1124	11.6149	-0.917472	9.30076	0.137873	7.58983	5.2227	0.139886	5.51613
	44.1374	11.5634	-0.720878	9.09992	-0.0091268	7.29186	5.7988	0.0216818	6.00754
	44.1624	11.33	-0.618038	9.04971	0.235424	7.48847	6.47276	0.159895	6.04623
	44.1874	11.2665	-0.455594	9.15205	0.0462323	7.91142	6.49303	-0.0302702	5.77379
	44.2124	11.0666	-0.111196	8.47931	-0.0350234	7.88612	7.18958	-0.238128	5.94017
	44.2374	11.1522	0.211676	8.97487	0.0212301	7.78893	7.42247	-0.277336	6.56833
	44.2624	11.5524	-0.119506	8.28524	-0.0474254	7.81281	7.10985	0.0561728	6.20648
	44.2874	12.6059	0.228342	8.0721	0.0559126	7.81639	7.12292	-0.195112	5.87483
	44.3124	13.2188	0.262226	8.092	-0.158597	7.57098	6.72665	0.0750602	6.52934
	44.3374	13.6712	0.171181	7.92473	-0.0881874	7.4113	6.40725	-0.0270234	6.56282
	44.3624	14.2652	0.220966	7.24344	0.0917515	7.5467	6.7064	0.217084	6.89362
	44.3874	14.1521	0.649928	7.40946	-0.00309312	7.11999	6.48616	-0.139492	7.27031
	44.4124	13.3685	0.392608	7.2507	-0.166121	7.45758	6.55086	0.0314869	7.4351
	44.4374	13.0653	0.0106655	6.44878	0.036345	7.02749	7.04441	-0.158193	6.73518
	44.4624	13.4141	-0.307489	6.736	0.123465	6.8906	6.85813	-0.163116	6.75787
	44.4874	13.0934	-0.0458684	6.5648	-0.463969	7.26041	6.45189	-0.229584	6.32114
	44.5124	13.0129	-0.0906736	6.19249	0.101318	7.54451	6.82645	-0.0549693	6.34438
	44.5374	13.6235	-0.118648	6.85784	-0.0722687	7.20083	6.55724	-0.207117	6.58694
	44.5624	13.743	-0.0934446	7.28394	-0.146569	7.89592	6.21343	0.0150009	6.55541
	44.5874	13.8429	0.153901	8.00301	-0.13134	7.63753	6.65496	-0.097755	5.87877
	44.6124	13.8058	-0.431527	8.19564	0.181543	7.65492	6.69397	-0.25115	6.04117
	44.6374	13.7105	-0.911663	8.89051	0.0222546	7.64485	6.33329	-0.272476	6.00378
	44.6624	13.5825	-0.613366	8.31112	-0.0657558	7.64096	7.10566	-0.0834465	5.50706
	44.6874	13.3949	-0.267236	8.12045	0.120512	7.66038	7.13922	-0.281805	5.357
	44.7124	13.0605	-0.004864	7.33991	0.105524	8.00743	7.00887	-0.0568157	5.62273
	44.7374	13.4845	0.328333	7.45428	0.0803762	8.16452	7.0957	-0.0235682	5.31833
	44.7624	13.5814	0.713186	6.8821	-0.0677965	7.95484	7.27775	-0.107904	5.22519
	44.7874	13.7503	0.474717	7.22097	-0.0125173	7.84456	6.76041	-0.126311	5.80962
	44.8124	13.9186	0.22429	7.30361	0.115356	7.76755	6.83667	0.113943	6.138
	44.8374	13.6717	0.219683	7.78905	0.194419	7.21582	6.59194	0.0219768	6.09074
	44.8624	13.6425	0.00290288	8.04886	0.0547169	6.84491	6.88707	0.0962781	6.34389
	44.8874	13.8907	-0.19481	8.21532	-0.0156273	7.33642	7.01108	-0.0587865	6.36401
	44.9124	13.3929	-0.0231954	8.1065	-0.0199688	7.19601	7.05344	0.116497	5.59604
	44.9374	13.3996	0.298138	8.06466	-0.016986	7.31735	7.38165	-0.0971686	5.32335
	44.9624	13.9585	-0.0601343	8.26062	-0.205986	7.63024	7.32217	-0.0728272	5.89784
	44.9874	13.9415	0.271684	7.95192	0.0115686	7.2422	7.24001	-0.0440142	5.65947
	45.0124	13.678	0.246365	7.82589	0.0298466	7.42076	7.50953	0.260252	5.37649
	45.0374	14.2095	-0.0891753	7.77862	0.169078	7.56055	7.43482	0.102776	6.00138
	45.0624	14.1543	-0.0649584	7.70302	-0.127633	7.25138	7.37448	0.0361787	6.24029
	45.0874	14.1585	-0.18221	7.15859	0.0523082	7.42265	7.73245	0.171086	5.95211
	45.1124	14.254	-0.218292	7.73574	0.0427959	7.38453	7.40505	0.0472784	6.03751
	45.1374	13.6785	-0.227554	8.45477	0.171559	7.18572	7.25729	0.115278	6.55906
	45.1624	13.2434	0.151734	8.80269	0.0126588	7.20364	7.2756	0.137461	6.48836
	45.1874	13.4668	-0.0603676	9.38231	-0.0787057	7.09467	6.86417	0.0747214	6.60003
	45.2124	13.2639	0.125768	9.86563	-0.0803258	6.95856	6.93959	-0.050554	6.87131
	45.2374	13.5228	0.0733948	8.92195	-0.0919178	7.25142	7.09301	-0.0818247	7.05623
	45.2624	14.2827	0.139325	9.2393	-0.181949	6.7984	6.71647	-0.0696818	7.20949
	45.2874	14.6501	0.0136559	9.04699	-0.113207	7.28649	6.75545	-0.312113	7.0715
	45.3124	13.9209	-0.0973516	9.53563	0.063232	7.20026	6.89244	-0.215318	7.08553
	45.3374	13.2978	-0.0532735	9.2228	-0.0872645	7.0112	6.26336	-0.0558299	7.17797
	45.3624	12.4178	0.0880126	10.5134	-0.108907	7.28997	5.81302	0.0250805	6.62629
	45.3874	12.1116	0.117999	9.89197	-0.0122388	7.50804	5.98152	-0.226974	5.9739
	45.4124	11.9124	-0.0859815	10.2926	0.10055	6.74599	5.71701	-0.169154	6.16821
	45.4374	12.4193	0.0494465	9.56222	-0.0936256	7.29262	5.94846	0.109567	6.268
	45.4624	13.0546	-0.111177	9.80343	0.0502905	7.35357	6.54077	-0.039625	5.96131
	45.4874	13.6655	-0.141032	8.92471	0.14084	7.27762	6.81751	-0.0135701	6.5149
	45.5124	13.6335	-0.0643751	9.10684	-0.0153027	7.22497	7.14543	0.19964	6.90828
	45.5374	13.8015	0.130098	8.81359	0.0499134	7.21984	7.46123	0.232559	6.67187
	45.5624	13.9954	-0.170726	8.5636	0.204592	7.43006	7.31263	-0.0886473	6.11934
	45.5874	14.0661	0.269298	8.21612	-0.0894874	7.43377	7.26334	-0.17051	6.19944
	45.6124	14.0276	0.0676002	7.63316	-0.248898	7.33402	7.41142	-0.0774678	6.07319
	45.6374	14.1274	-0.123298	7.05918	0.0350663	7.50922	7.21592	-0.247749	5.9144
	45.6624	14.1149	-0.172988	6.93075	-0.0824388	7.61499	7.23892	-0.0977232	6.12605
	45.6874	13.7502	0.149229	7.07354	-0.0820213	6.89995	7.00552	0.244119	6.60065
	45.7124	13.5849	-0.166212	6.92224	0.211444	7.2431	6.76052	0.209771	5.97342
	45.7374	13.4925	-0.177052	7.42007	0.102924	6.77197	7.04398	0.308468	6.39362
	45.7624	13.1373	0.100053	7.42957	-0.0683698	6.42901	6.62638	0.157211	6.5935
	45.7874	13.2358	0.260654	6.9721	0.0792814	7.04025	6.60336	0.229855	6.4739
	45.8124	13.5764	0.0136274	7.2714	0.0107902	6.9085	7.28233	-0.0366085	6.46108
	45.8374	13.8269	0.0691286	6.72355	-0.157289	7.08855	7.1584	-0.00602312	7.01018
	45.8624	13.6038	0.214293	6.39292	0.175716	7.68498	6.6574	-0.146231	6.48603
	45.8874	14.4153	-0.034213	6.78154	0.0814911	7.76291	7.14482	-0.018303	6.49918
	45.9124	14.0473	-0.216565	6.9389	-0.187943	7.42135	7.01176	-0.0239428	6.67731
	45.9374	13.5887	-0.0634888	7.19677	0.0460012	7.70174	6.83586	0.176541	6.48574
	45.9624	13.8562	0.0102935	8.07201	0.0335282	7.34316	7.21371	0.0285696	6.76545
	45.9874	14.122	-0.307116	9.07721	-0.146054	7.10823	7.30162	-0.0407558	6.80187
	46.0124	13.7197	-0.127669	9.15069	-0.0832388	7.0748	7.55659	-0.079681	6.38727
	46.0374	14.1927	-0.0413332	9.72167	-0.00758456	6.73041	7.35599	-0.0430993	6.10556
	46.0624	14.5638	-0.129216	9.7346	-0.0495536	6.87358	6.36171	-0.252424	6.39441
	46.0874	14.3357	-0.203617	10.3033	0.177628	6.44575	6.33502	0.178904	6.01696
	46.1124	14.3483	-0.131345	9.72061	0.0980172	6.88283	6.57513	0.393886	5.64402
	46.1374	14.9335	-0.0721775	9.41798	0.147346	7.22236	6.0265	0.329426	5.94828
	46.1624	14.7444	0.182311	9.52862	0.155384	7.29061	6.76434	0.164925	5.94928
	46.1874	14.5264	0.458374	9.11185	0.07018	7.16888	7.58891	0.135746	5.37835
	46.2124	14.2519	0.380049	8.62998	-0.031179	7.40148	7.52752	-0.263376	4.86324
	46.2374	14.108	0.472115	8.17995	0.142339	6.82334	7.76072	-0.441182	5.36426
	46.2624	13.6809	0.458467	8.81654	0.0196749	6.8755	8.08467	-0.212754	5.16956
	46.2874	13.446	0.110754	8.36533	0.0622728	6.93492	7.72968	-0.263938	4.80486
	46.3124	13.8133	-0.0968718	8.61922	-0.160966	6.64145	7.69715	-0.18616	4.64971
	46.3374	13.8929	-0.236201	8.43006	-0.223273	7.01329	7.73295	-0.120853	5.21255
	46.3624	13.6797	-0.203852	9.12721	-0.340621	6.93955	7.93242	0.0356517	4.86591
	46.3874	13.7914	-0.430867	8.71541	-0.274842	6.72167	7.42865	0.146884	4.58712
	46.4124	14.5893	-0.377516	8.77077	-0.0122634	6.95415	7.13243	0.036261	4.31491
	46.4374	14.4634	-0.19264	8.89297	-0.053162	7.21514	7.17658	0.147481	5.06497
	46.4624	14.6224	0.0343938	8.90089	-0.0306754	6.98628	6.77811	0.107197	4.98287
	46.4874	15.0262	0.113405	8.98873	0.185754	7.30857	5.92563	0.0118618	4.71965
	46.5124	15.4655	0.368935	8.88685	0.149122	7.15171	6.51445	0.123128	5.13176
	46.5374	15.0011	0.201482	8.65437	-0.0107265	7.11359	6.58377	0.0807703	6.06065
	46.5624	15.1193	-0.164156	8.24631	0.172221	7.23551	6.35335	0.0444552	5.75171
	46.5874	14.9874	-0.0255202	8.23166	0.0100581	7.0613	6.81676	0.19437	5.82578
	46.6124	14.8882	0.328829	8.31126	-0.0939771	7.26174	6.9102	0.0811605	6.56695
	46.6374	14.456	0.157989	8.53759	-0.0650718	7.19771	6.44697	-0.0961684	6.45903
	46.6624	14.4777	0.132504	9.1298	-0.124581	6.8954	6.6807	0.435818	6.29885
	46.6874	14.8337	0.451725	9.01117	-0.140528	6.73315	6.53183	0.245802	6.69278
	46.7124	14.9458	0.474578	9.16614	0.0682916	6.80891	6.07858	0.221004	6.56699
	46.7374	15.1023	0.147465	8.90843	0.0402089	6.67016	6.36183	0.0861535	6.36693
	46.7624	15.0117	0.321114	8.7558	-0.0564024	7.13299	6.46825	0.0137602	6.65487
	46.7874	15.3463	0.57706	8.67111	-0.0307662	7.21984	6.01659	-0.321406	6.62993
	46.8124	15.0304	0.53365	9.06523	0.0478957	7.27261	6.46008	-0.213983	6.18519
	46.8374	15.0117	0.251115	9.58367	-0.00877208	7.64159	6.67121	-0.198051	6.28235
	46.8624	14.8187	-0.131256	9.11092	-0.136273	7.2403	6.42507	-0.0811738	6.28172
	46.8874	15.0191	-0.292468	9.4347	0.117681	6.99833	6.4756	-0.18649	6.12827
	46.9124	14.6351	-0.686546	9.3639	0.116145	7.45509	7.00847	-0.170693	6.51406
	46.9374	14.4736	-0.541329	9.93134	0.0170443	7.2292	6.70306	-0.152839	6.94379
	46.9624	14.3178	-0.304597	9.34521	-0.0844522	7.19326	6.87441	-0.107162	7.01425
	46.9874	14.3569	-0.346984	10.2121	-0.356765	7.50229	7.18609	-0.0285934	7.24731
	47.0124	14.0776	-0.0847723	9.9026	-0.54316	7.44816	7.42453	0.0761214	7.16267
	47.0374	14.0792	0.128154	10.2288	-0.293977	7.34072	7.44236	0.122378	6.68353
	47.0624	14.3946	-0.00333112	9.57439	-0.0942115	7.55789	7.6114	0.0259093	6.45564
	47.0874	14.8075	-0.243032	9.4175	0.0469616	7.24269	6.95226	-0.0111487	6.27893
	47.1124	14.9313	-0.0389186	8.67032	0.729424	7.37581	6.96565	-0.104311	5.9665
	47.1374	15.3631	-0.260562	8.34678	0.637016	7.25759	6.64116	0.12168	6.12455
	47.1624	15.6779	0.0387484	8.3161	0.249989	6.95538	6.80036	-0.0108588	6.27083
	47.1874	16.0306	-0.178155	8.15186	0.058415	7.05296	7.21304	0.129374	5.69338
	47.2124	15.9399	0.020654	8.52093	-0.0249865	6.79307	7.92131	0.205929	5.52247
	47.2374	15.3491	0.0298277	8.49196	-0.193685	6.85817	8.04665	0.141134	5.66067
	47.2624	15.5532	0.131473	8.78804	-0.0858301	6.97645	8.13436	-0.0266308	5.71648
	47.2874	15.5561	0.165214	8.42981	-0.214156	6.6617	8.13628	0.0846952	5.61675
	47.3124	14.9592	0.30133	8.65504	0.0909594	6.316	7.76585	-0.115298	6.55578
	47.3374	15.2867	0.322645	8.7823	0.0363782	6.4416	7.76586	-0.267803	6.84051
	47.3624	16.2955	0.432094	9.20368	-0.204662	6.16335	7.86769	-0.151493	6.57098
	47.3874	16.4085	0.286236	9.77305	-0.0971804	6.18867	7.77434	-0.169239	6.7337
	47.4124	16.3362	0.297888	9.71027	0.176025	7.00458	7.23997	-0.181287	6.76294
	47.4374	16.1678	0.451485	9.44541	0.0625072	7.22073	7.56062	0.0340165	6.14527
	47.4624	15.9243	0.367263	9.17686	0.246009	7.51172	7.43494	0.0800675	5.93051
	47.4874	15.2402	0.211246	9.53853	0.172006	7.46147	7.49856	-0.170337	6.08747
	47.5124	14.763	0.250442	8.92359	0.00828472	7.53075	7.89219	-0.17964	5.64433
	47.5374	14.9383	-0.175965	9.85622	0.07625	7.45801	8.40154	0.0215358	5.417
	47.5624	15.3276	-0.369352	9.93181	-0.0313252	7.16539	8.30986	-0.190729	6.04936
	47.5874	15.2366	-0.289429	10.4577	-0.271455	7.06634	8.20099	-0.0813131	6.01751
	47.6124	15.4018	-0.105982	10.1154	-0.0640491	7.29691	8.3139	0.302981	5.91197
	47.6374	15.3189	-0.127126	10.3394	-0.0881726	7.12535	8.19656	0.0937454	6.12017
	47.6624	15.0768	-0.0717099	9.65226	-0.0075152	6.54625	7.90937	-0.218095	6.18893
	47.6874	14.986	-0.233594	10.3322	-0.196231	7.09254	7.92603	-0.0732478	5.48614
	47.7124	14.9638	-0.456967	10.0191	-0.0286501	6.96469	8.09472	-0.124357	5.92655
	47.7374	15.4112	-0.231392	10.4794	0.131132	6.85968	8.05	-0.285618	6.27892
	47.7624	15.5298	0.050025	10.9968	0.138277	7.36908	7.94104	-0.195813	6.12107
	47.7874	14.9908	0.24172	11.0962	-0.108182	7.6315	8.3605	0.200079	6.6272
	47.8124	15.1413	0.477924	11.564	0.197537	7.929	8.29968	0.137082	6.94228
	47.8374	15.009	0.614473	11.9107	0.306312	7.98854	8.11201	0.215328	6.5453
	47.8624	14.678	0.436544	11.883	0.100547	8.08809	8.09364	0.267306	6.32166
	47.8874	14.6074	0.105389	11.2537	0.0347721	7.63168	7.94432	0.173622	6.82624
	47.9124	15.058	-0.233824	11.1561	0.208463	7.60059	7.66957	-0.0636815	6.56095
	47.9374	14.8174	0.0129171	10.1286	0.0303041	7.45336	7.76117	0.0628956	6.87118
	47.9624	14.8381	-0.120933	10.3131	-0.280309	7.37034	7.76291	0.0104477	7.10559
	47.9874	14.857	-0.199848	10.5939	-0.100801	6.90383	7.66177	-0.0528198	6.94472
	48.0124	14.8692	-0.309363	10.9767	-0.047862	6.99521	7.7341	0.148121	6.1297
	48.0374	15.0905	0.147179	11.5983	-0.133994	7.13624	7.44793	-0.0545544	6.36066
	48.0624	15.3391	-0.104618	12.0613	-0.1101	6.61179	7.67227	-0.108867	6.03918
	48.0874	14.668	0.181993	12.1066	0.0954122	7.15372	7.89217	-0.227192	5.73624
	48.1124	14.7385	0.298802	12.0011	-0.0494675	7.18787	7.85047	-0.0370907	5.40238
	48.1374	14.8019	0.40044	12.4882	0.120678	7.24119	8.04353	0.151419	5.75736
	48.1624	14.9001	0.324606	12.4952	0.169185	7.46935	7.95171	0.0940138	5.38091
	48.1874	15.1269	0.384162	12.8623	0.0682875	7.65859	7.89488	0.137296	4.86434
	48.2124	15.7935	-0.128694	12.6275	-0.0393565	7.52052	7.7512	0.521199	5.04378
	48.2374	15.9667	-0.228746	12.7077	-0.0908719	7.6583	7.64962	0.364774	5.39974
	48.2624	16.0606	-0.258743	12.161	-0.017133	7.19798	7.54373	0.195462	5.29418
	48.2874	15.6803	-0.257154	12.2702	-0.11342	6.9617	7.85564	0.237634	4.91458
	48.3124	15.0282	-0.377781	12.1499	0.00633312	6.88016	7.85779	-0.0005532	5.18926
	48.3374	15.3422	-0.352381	12.2818	0.0584964	6.26913	8.10594	-0.41829	5.23861
	48.3624	15.2136	-0.293898	12.2742	0.240691	6.40369	8.53911	-0.245128	5.01495
	48.3874	14.9138	-0.248452	12.2865	0.1043	6.6007	8.57124	-0.314768	4.60141
	48.4124	15.0054	-0.234921	12.0741	-0.0818118	6.28568	8.77472	-0.129222	5.10329
	48.4374	15.1067	0.0997373	12.3271	-0.0230654	6.43324	8.63068	0.059087	5.34017
	48.4624	14.9284	0.109817	12.1808	-0.156729	6.76175	8.42039	0.129442	5.43063
	48.4874	14.4297	-0.0054876	12.242	-0.299944	6.36208	8.14216	0.0768141	6.15242
	48.5124	14.9317	0.110353	12.588	-0.137094	6.21706	8.1971	-0.160287	6.58695
	48.5374	14.736	-0.16062	12.3827	-0.0576886	6.512	7.89055	-0.178684	6.33346
	48.5624	14.1674	-0.525934	11.9213	-0.113522	6.36815	8.06758	-0.316609	6.40323
	48.5874	13.8433	-0.373972	11.8665	0.0533419	6.21655	8.05456	-0.124637	6.34171
	48.6124	14.0329	-0.39692	11.9044	0.0517751	6.82875	8.337	-0.287368	5.85027
	48.6374	13.5734	-0.486818	11.9521	-0.187954	7.0664	8.14169	0.147244	5.45999
	48.6624	13.789	-0.414434	12.0147	0.0242989	6.98784	8.347	0.226222	5.33996
	48.6874	14.1166	-0.097627	12.4747	0.0208325	7.23038	8.12666	0.51855	4.68039
	48.7124	14.4006	0.279944	12.692	0.00493504	6.90434	8.08023	0.355056	4.27223
	48.7374	14.3314	0.543531	12.6475	-0.0381718	6.74018	7.71862	0.413944	3.76264
	48.7624	14.5517	0.48651	12.7783	0.121544	6.65618	7.7337	0.291385	3.55435
	48.7874	14.7769	0.423475	12.531	0.163833	6.4984	7.61864	-0.0216417	3.39408
	48.8124	15.2015	0.153125	12.4564	-0.0240209	6.58395	7.59879	-0.0765012	3.86067
	48.8374	15.0428	-0.267308	12.2884	0.165126	6.92722	7.72008	-0.0345288	3.81857
	48.8624	15.2427	-0.319179	11.8472	0.0555511	6.30248	7.77901	0.0691028	4.0271
	48.8874	14.91	-0.191678	11.2076	0.158533	6.02975	7.65868	-0.0494189	4.24734
	48.9124	14.3367	-0.262109	11.2209	0.057148	6.46555	7.48847	0.165189	4.25603
	48.9374	13.8475	0.026481	10.9753	0.0963725	5.98758	7.43807	-0.164623	4.13634
	48.9624	13.6035	-0.0729158	11.2504	-0.0403405	6.19253	7.52508	-0.156813	4.10486
	48.9874	14.0367	-0.323538	11.9504	0.0740224	6.82528	7.21246	-0.243663	3.865
	49.0124	14.3383	-0.580777	12.4129	-0.0910178	7.09084	7.44346	-0.229195	3.56216
	49.0374	14.6563	-0.570366	13.081	-0.0934158	6.51077	7.4606	-0.112768	3.11292
	49.0624	15.0704	-0.549278	13.9003	0.0161697	6.88818	7.85156	-0.123695	2.57464
	49.0874	15.6978	0.0600237	14.0933	-0.150932	6.68	7.93126	-0.202399	2.56641
	49.1124	15.4571	0.27654	13.8534	0.0876061	6.50711	8.04498	-0.170105	2.77496
	49.1374	15.3004	0.50832	13.6997	0.0519861	6.88375	8.30006	-0.17704	3.11412
	49.1624	14.9548	0.525551	12.9874	0.214933	7.00329	8.46964	-0.237616	3.71057
	49.1874	14.8577	0.3026	12.0624	0.145558	6.94474	8.25235	0.0342822	4.02929
	49.2124	13.6741	0.0150279	12.2177	0.233931	6.97395	7.80401	-0.0039896	4.53011
	49.2374	13.5747	0.283814	12.0867	0.137193	7.00129	7.1479	0.157802	4.67747
	49.2624	13.8531	0.443633	12.4334	-0.0477722	6.79304	7.01861	0.126111	4.55615
	49.2874	14.201	0.657572	13.219	-0.378982	6.95759	6.7568	0.193625	4.25643
	49.3124	14.2872	0.943901	13.3265	-0.202458	6.75969	6.0059	0.266133	4.21259
	49.3374	15.3886	0.714328	13.2348	-0.135141	6.70035	6.58696	0.202835	3.91826
	49.3624	15.4407	0.15515	13.6909	-0.117095	6.6367	6.81834	-0.0996935	3.84604
	49.3874	15.0204	-0.0330886	14.1197	-0.00804024	6.53479	6.7769	-0.0031632	4.05985
	49.4124	14.832	0.00525128	13.6156	0.0845707	6.84679	7.41408	-0.0668921	4.33576
	49.4374	14.569	-0.145124	14.1131	0.00973848	6.91114	7.85248	-0.128664	4.25436
	49.4624	14.4458	0.293828	13.7286	-0.0357622	6.73444	7.8279	0.136781	4.36556
	49.4874	14.3728	0.537962	13.3064	-0.15773	6.94667	8.23351	0.101137	4.2514
	49.5124	14.6031	0.720785	12.7537	-0.0337046	7.00918	8.21053	0.0983182	3.85801
	49.5374	15.3005	0.840087	12.2618	0.142784	6.47312	8.01714	0.00921992	3.66897
	49.5624	15.8045	1.01006	12.1914	0.0424423	6.67007	8.23192	-0.0626598	3.57962
	49.5874	15.8407	1.25759	12.3935	0.0774796	6.97914	8.41749	-0.17234	3.15088
	49.6124	15.3183	1.48315	11.9768	-0.00214328	7.01547	8.32038	-0.0121482	3.26144
	49.6374	15.1468	1.6453	12.3125	0.0810252	7.18071	8.30671	-0.302876	3.32233
	49.6624	14.7308	1.42512	12.6255	-0.237768	7.2703	8.15968	0.00617792	3.3124
	49.6874	14.4193	1.07529	12.7369	-0.0314163	6.48048	7.77027	0.116461	3.48705
	49.7124	14.4605	0.728141	13.1132	-0.132384	6.79332	7.49368	0.338219	3.88558
	49.7374	14.8684	0.559697	13.7426	0.155259	6.70512	7.80067	0.110559	4.13671
	49.7624	14.7987	0.415269	13.6847	0.0249695	6.68444	8.02992	0.333825	4.23946
	49.7874	14.6232	0.922489	14.2278	0.143978	7.14634	8.10314	-0.113791	4.46587
	49.8124	14.6719	1.28552	14.2695	0.0438978	7.77551	8.60908	-0.0171793	4.45675
	49.8374	14.543	1.37742	13.9903	0.174529	7.88932	9.0263	-0.0496674	4.48167
	49.8624	14.3954	1.66021	13.8519	-0.114336	7.95673	9.10598	0.0714761	4.73363
	49.8874	14.3668	1.77274	14.2364	-0.117307	7.83318	9.21799	0.116682	4.64166
	49.9124	14.4819	1.55972	14.5489	-0.0158855	7.91434	9.46782	0.243152	4.13851
	49.9374	14.6108	1.13841	14.1048	-0.0269171	7.60657	9.66689	-0.102371	4.07975
	49.9624	14.7911	1.43452	14.1794	-0.130743	7.15932	9.09051	-0.255087	4.39659
[truncated: 2,801 more rows]

## Sheet: Figure 2c
Figure 2C
	Ensemble average speeds			Ensemble average speeds after t_1
	t' (s)	<omega> (Hz)		t' (s)	<omega>_s (Hz)	Fitting
	0.112375	-0.293764		0.062375	0.680646	2.36258
	0.137375	-0.281659		0.087375	0.8535	2.39306
	0.162375	-0.236495		0.112375	1.14855	2.42348
	0.187375	-0.202781		0.137375	1.3389	2.45384
	0.212375	-0.252866		0.162375	1.48426	2.48414
	0.237375	-0.181807		0.187375	1.6641	2.51438
	0.262375	-0.150593		0.212375	1.82506	2.54456
	0.287375	-0.147343		0.237375	1.93346	2.57468
	0.312375	-0.12686		0.262375	2.19768	2.60474
	0.337375	-0.0641125		0.287375	2.4218	2.63474
	0.362375	-0.0630434		0.312375	2.62472	2.66468
	0.387375	-0.0568718		0.337375	2.71346	2.69456
	0.412375	-0.071701		0.362375	2.74524	2.72438
	0.437375	-0.0196647		0.387375	2.65271	2.75415
	0.462375	-0.0473975		0.412375	2.6021	2.78385
	0.487375	-0.0823643		0.437375	2.64367	2.81349
	0.512375	-0.0335264		0.462375	2.68846	2.84308
	0.537375	-0.0212104		0.487375	2.82035	2.87261
	0.562375	-0.0332106		0.512375	2.99374	2.90207
	0.587375	-0.00500747		0.537375	3.09325	2.93148
	0.612375	0.0393905		0.562375	3.13599	2.96083
	0.637375	-0.0111249		0.587375	3.21935	2.99013
	0.662375	-0.0340209		0.612375	3.14317	3.01936
	0.687375	-0.0395642		0.637375	3.10058	3.04854
	0.712375	-0.0403669		0.662375	3.10157	3.07766
	0.737375	-0.0280597		0.687375	3.07905	3.10672
	0.762375	-0.0583369		0.712375	3.07062	3.13572
	0.787375	-0.0243677		0.737375	3.1035	3.16467
	0.812375	-0.0385677		0.762375	3.11866	3.19355
	0.837375	-0.056788		0.787375	3.08127	3.22238
	0.862375	-0.0575562		0.812375	3.09592	3.25116
	0.887375	0.00321224		0.837375	3.20928	3.27987
	0.912375	-0.0309059		0.862375	3.2662	3.30853
	0.937375	0.014438		0.887375	3.33634	3.33713
	0.962375	0.0371061		0.912375	3.41127	3.36568
	0.987375	0.0282665		0.937375	3.43839	3.39417
	1.01237	0.0271322		0.962375	3.36308	3.4226
	1.03738	0.0590925		0.987375	3.44279	3.45097
	1.06237	-0.00603646		1.01238	3.39314	3.47929
	1.08738	0.0383795		1.03737	3.42642	3.50756
	1.11237	0.0415778		1.06238	3.50061	3.53576
	1.13737	0.0549215		1.08737	3.59242	3.56391
	1.16238	0.0329757		1.11237	3.63578	3.59201
	1.18738	0.0962337		1.13738	3.74907	3.62005
	1.21238	0.0506634		1.16237	3.81035	3.64803
	1.23737	0.0521866		1.18738	3.9532	3.67596
	1.26237	0.053864		1.21237	3.95372	3.70383
	1.28738	0.0500138		1.23737	3.94619	3.73165
	1.31237	0.0153475		1.26238	3.97462	3.75941
	1.33738	0.0162998		1.28737	4.01246	3.78711
	1.36237	0.0350633		1.31238	3.87905	3.81476
	1.38738	0.0167185		1.33737	3.82868	3.84236
	1.41238	0.051768		1.36237	3.86303	3.8699
	1.43738	0.0913039		1.38738	3.97856	3.89739
	1.46238	0.104281		1.41237	3.99962	3.92482
	1.48737	0.0662309		1.43738	4.09455	3.9522
	1.51237	0.105915		1.46237	4.18958	3.97952
	1.53738	0.130231		1.48737	4.23996	4.00679
	1.56238	0.0783271		1.51238	4.15625	4.034
	1.58738	0.0489122		1.53737	4.21881	4.06116
	1.61237	0.0474053		1.56238	4.22831	4.08827
	1.63738	0.0222206		1.58737	4.33797	4.11532
	1.66238	-0.0407675		1.61237	4.36489	4.14232
	1.68738	-0.00198139		1.63738	4.40585	4.16927
	1.71238	0.0256799		1.66237	4.30093	4.19616
	1.73737	0.050293		1.68738	4.30501	4.223
	1.76237	0.0593898		1.71237	4.25423	4.24978
	1.78738	0.0669946		1.73737	4.20885	4.27651
	1.81238	0.0243361		1.76238	4.22635	4.30319
	1.83738	0.0271658		1.78737	4.33643	4.32982
	1.86237	0.0204856		1.81238	4.39102	4.35639
	1.88738	-0.020344		1.83737	4.42391	4.38291
	1.91238	0.00785571		1.86237	4.5044	4.40938
	1.93738	-0.00169407		1.88738	4.57602	4.43579
	1.96238	0.00233237		1.91237	4.604	4.46215
	1.98737	-0.0116342		1.93738	4.64801	4.48846
	2.01238	0.0138062		1.96237	4.65278	4.51472
	2.03738	-0.0170387		1.98737	4.65529	4.54093
	2.06238	0.0628141		2.01238	4.59109	4.56708
	2.08738	0.0485129		2.03737	4.59725	4.59318
	2.11238	0.023284		2.06237	4.56481	4.61923
	2.13737	-0.0260499		2.08738	4.58924	4.64523
	2.16238	-0.0117015		2.11238	4.72179	4.67117
	2.18738	-0.0429231		2.13738	4.88109	4.69707
	2.21238	-0.0293141		2.16237	4.98235	4.72291
	2.23738	0.0129465		2.18737	5.17862	4.7487
	2.26237	0.0573311		2.21238	5.31474	4.77444
	2.28737	0.0750209		2.23738	5.30532	4.80013
	2.31238	0.0417335		2.26238	5.24689	4.82577
	2.33738	0.014856		2.28737	5.23331	4.85136
	2.36238	-0.0347368		2.31237	5.15635	4.8769
	2.38737	-0.0365977		2.33738	5.06271	4.90238
	2.41238	-0.0209187		2.36238	5.0915	4.92782
	2.43738	0.0169109		2.38738	5.1541	4.9532
	2.46238	0.0354497		2.41237	5.17016	4.97853
	2.48738	0.0778285		2.43737	5.25705	5.00382
	2.51237	0.0968395		2.46238	5.41807	5.02905
	2.53738	0.108244		2.48738	5.47548	5.05424
	2.56238	0.100329		2.51238	5.57681	5.07937
	2.58738	0.119735		2.53737	5.68129	5.10445
	2.61238	0.130077		2.56237	5.65907	5.12949
	2.63737	0.093925		2.58738	5.64834	5.15447
	2.66238	0.0659898		2.61238	5.72474	5.1794
	2.68738	0.0249087		2.63738	5.69213	5.20429
	2.71238	0.00718574		2.66237	5.73295	5.22912
	2.73738	0.0143004		2.68737	5.81354	5.25391
	2.76238	0.0500805		2.71238	5.8577	5.27865
	2.78738	0.0554041		2.73738	5.8149	5.30333
	2.81238	0.0898537		2.76238	5.84633	5.32797
	2.83738	0.095298		2.78737	5.86304	5.35256
	2.86238	0.0780501		2.81237	5.94265	5.3771
	2.88737	0.101299		2.83738	6.03788	5.40159
	2.91238	0.0858896		2.86238	6.12915	5.42604
	2.93737	0.101945		2.88738	6.20749	5.45043
	2.96238	0.107543		2.91237	6.20078	5.47478
	2.98738	0.120689		2.93737	6.23823	5.49907
	3.01238	0.0484588		2.96238	6.18901	5.52332
	3.03737	0.0776491		2.98738	6.17061	5.54753
	3.06238	0.0703238		3.01238	6.22592	5.57168
	3.08738	0.0808592		3.03737	6.27427	5.59578
	3.11238	0.0794848		3.06237	6.21953	5.61984
	3.13737	0.140387		3.08738	6.26045	5.64385
	3.16237	0.177162		3.11238	6.30747	5.66781
	3.18738	0.174191		3.13738	6.20126	5.69173
	3.21238	0.170163		3.16237	6.29065	5.71559
	3.23738	0.225082		3.18737	6.37062	5.73941
	3.26238	0.205242		3.21238	6.41823	5.76318
	3.28738	0.167267		3.23738	6.44042	5.78691
	3.31238	0.194962		3.26238	6.55581	5.81059
	3.33738	0.204683		3.28737	6.494	5.83422
	3.36238	0.192458		3.31237	6.45422	5.8578
	3.38737	0.23033		3.33738	6.48717	5.88134
	3.41238	0.232873		3.36238	6.48771	5.90483
	3.43738	0.233223		3.38738	6.4585	5.92827
	3.46238	0.219049		3.41237	6.52214	5.95167
	3.48738	0.229069		3.43737	6.55516	5.97502
	3.51237	0.22034		3.46238	6.51587	5.99832
	3.53738	0.22085		3.48738	6.47822	6.02158
	3.56238	0.222422		3.51238	6.56779	6.04479
	3.58738	0.272682		3.53737	6.57811	6.06795
	3.61238	0.311828		3.56237	6.58414	6.09107
	3.63737	0.340036		3.58738	6.55296	6.11415
	3.66237	0.381881		3.61238	6.58038	6.13717
	3.68738	0.426592		3.63738	6.60222	6.16016
	3.71238	0.392043		3.66237	6.56657	6.18309
	3.73738	0.34731		3.68737	6.68092	6.20598
	3.76238	0.352074		3.71238	6.66974	6.22883
	3.78738	0.369976		3.73738	6.73756	6.25163
	3.81238	0.340791		3.76238	6.69228	6.27438
	3.83738	0.375168		3.78737	6.77253	6.29709
	3.86238	0.410501		3.81237	6.71701	6.31975
	3.88737	0.437084		3.83738	6.87169	6.34237
	3.91238	0.413419		3.86238	6.94905	6.36495
	3.93738	0.414957		3.88738	6.93652	6.38747
	3.96238	0.412145		3.91237	6.95013	6.40996
	3.98738	0.401718		3.93737	6.94292	6.4324
	4.01237	0.368729		3.96238	6.85247	6.45479
	4.03738	0.399022		3.98738	6.77848	6.47714
	4.06238	0.436672		4.01237	6.87914	6.49945
	4.08738	0.452922		4.03737	6.86085	6.52171
	4.11238	0.440719		4.06238	6.86657	6.54393
	4.13737	0.485154		4.08737	6.93762	6.5661
	4.16237	0.491526		4.11238	6.96652	6.58823
	4.18737	0.448034		4.13737	6.96411	6.61032
	4.21238	0.420803		4.16237	7.00943	6.63236
	4.23738	0.446113		4.18737	7.06844	6.65436
	4.26237	0.400329		4.21237	7.16902	6.67631
	4.28738	0.372639		4.23738	7.17769	6.69822
	4.31238	0.378548		4.26237	7.18331	6.72009
	4.33738	0.368958		4.28737	7.24023	6.74191
	4.36238	0.355993		4.31238	7.22044	6.76369
	4.38737	0.364298		4.33738	7.1107	6.78543
	4.41238	0.424809		4.36238	7.16094	6.80712
	4.43738	0.472833		4.38737	7.13847	6.82877
	4.46237	0.538385		4.41237	7.09229	6.85038
	4.48738	0.544903		4.43737	7.10542	6.87194
	4.51237	0.532325		4.46237	7.16033	6.89346
	4.53738	0.493846		4.48738	7.17089	6.91494
	4.56237	0.472425		4.51237	7.28467	6.93638
	4.58738	0.413457		4.53737	7.30474	6.95777
	4.61238	0.421513		4.56238	7.40921	6.97912
	4.63737	0.460453		4.58738	7.47741	7.00043
	4.66237	0.447585		4.61238	7.57689	7.0217
	4.68738	0.449152		4.63737	7.5718	7.04292
	4.71238	0.477334		4.66238	7.66004	7.0641
	4.73738	0.497498		4.68737	7.60526	7.08524
	4.76237	0.487349		4.71237	7.66142	7.10634
	4.78738	0.458848		4.73738	7.60512	7.1274
	4.81238	0.501999		4.76237	7.62368	7.14841
	4.83738	0.545183		4.78737	7.59243	7.16938
	4.86238	0.550552		4.81237	7.60001	7.19031
	4.88737	0.551418		4.83738	7.60974	7.2112
	4.91237	0.609343		4.86238	7.64934	7.23205
	4.93738	0.615854		4.88737	7.751	7.25286
	4.96238	0.658499		4.91238	7.82589	7.27362
	4.98738	0.637987		4.93738	7.95146	7.29435
	5.01237	0.666334		4.96237	8.03042	7.31503
	5.03738	0.669591		4.98738	8.03104	7.33567
	5.06238	0.661697		5.01237	7.98387	7.35627
	5.08738	0.630603		5.03737	7.98019	7.37683
	5.11238	0.676838		5.06238	8.00485	7.39735
	5.13737	0.672887		5.08737	7.9781	7.41782
	5.16238	0.725052		5.11238	8.03137	7.43826
	5.18738	0.712505		5.13737	8.06665	7.45866
	5.21238	0.706184		5.16237	8.11745	7.47901
	5.23738	0.728771		5.18737	8.05535	7.49933
	5.26238	0.753543		5.21237	8.00666	7.5196
	5.28737	0.683391		5.23738	8.10722	7.53984
	5.31238	0.728841		5.26237	8.11337	7.56003
	5.33738	0.697975		5.28737	8.10048	7.58019
	5.36238	0.667177		5.31238	8.18051	7.6003
	5.38737	0.683224		5.33738	8.24893	7.62038
	5.41238	0.723602		5.36238	8.25009	7.64041
	5.43738	0.737197		5.38737	8.24052	7.66041
	5.46238	0.837657		5.41237	8.23263	7.68036
	5.48738	0.856373		5.43738	8.24227	7.70028
	5.51237	0.819851		5.46237	8.29842	7.72015
	5.53738	0.825041		5.48738	8.34448	7.73999
	5.56238	0.809345		5.51237	8.4078	7.75978
	5.58738	0.775191		5.53737	8.45626	7.77954
	5.61238	0.785376		5.56238	8.56891	7.79926
	5.63737	0.844219		5.58738	8.55308	7.81894
	5.66238	0.951528		5.61238	8.58475	7.83858
	5.68738	1.0086		5.63737	8.61032	7.85818
	5.71237	1.03313		5.66237	8.69074	7.87774
	5.73738	1.0799		5.68737	8.59665	7.89726
	5.76237	1.07449		5.71237	8.6741	7.91675
	5.78738	1.0314		5.73738	8.69136	7.93619
	5.81238	1.03225		5.76237	8.69605	7.9556
	5.83738	1.10447		5.78737	8.68994	7.97497
	5.86238	1.08468		5.81238	8.72905	7.9943
	5.88737	1.1542		5.83738	8.70923	8.01359
	5.91238	1.15102		5.86238	8.62847	8.03284
	5.93737	1.13047		5.88737	8.62332	8.05206
	5.96238	1.068		5.91237	8.65494	8.07124
	5.98738	1.07788		5.93738	8.65585	8.09038
	6.01237	1.03309		5.96237	8.78784	8.10948
	6.03737	1.05477		5.98738	8.88107	8.12854
	6.06238	1.07719		6.01237	8.94562	8.14756
	6.08738	1.12478		6.03737	9.04819	8.16655
	6.11238	1.17674		6.06238	9.1879	8.1855
	6.13737	1.23713		6.08738	9.11048	8.20441
	6.16237	1.22512		6.11238	9.1291	8.22329
	6.18738	1.26078		6.13737	9.14776	8.24212
	6.21238	1.27166		6.16238	9.13277	8.26092
	6.23738	1.24558		6.18737	9.05033	8.27968
	6.26237	1.25084		6.21237	9.00596	8.29841
	6.28738	1.3103		6.23738	9.0711	8.31709
	6.31238	1.23657		6.26237	9.06114	8.33574
	6.33738	1.28718		6.28737	8.99223	8.35436
	6.36238	1.27511		6.31238	9.079	8.37293
	6.38737	1.2488		6.33738	9.17695	8.39147
	6.41237	1.26913		6.36238	9.14593	8.40998
	6.43737	1.37102		6.38737	9.16688	8.42844
	6.46238	1.32225		6.41238	9.17546	8.44687
	6.48738	1.36613		6.43738	9.15981	8.46526
	6.51237	1.41374		6.46238	9.1618	8.48362
	6.53738	1.37377		6.48738	9.20971	8.50194
	6.56238	1.37491		6.51237	9.22177	8.52022
	6.58738	1.40091		6.53737	9.27683	8.53847
	6.61238	1.39692		6.56238	9.3428	8.55668
	6.63737	1.39875		6.58737	9.39077	8.57485
	6.66237	1.44627		6.61238	9.35388	8.59299
	6.68738	1.5191		6.63737	9.46854	8.61109
	6.71238	1.52214		6.66238	9.47535	8.62916
	6.73738	1.48903		6.68737	9.47846	8.64719
	6.76237	1.5119		6.71237	9.47499	8.66518
	6.78738	1.47439		6.73738	9.51865	8.68314
	6.81237	1.41684		6.76237	9.53009	8.70106
	6.83738	1.40484		6.78737	9.57824	8.71895
	6.86238	1.43734		6.81238	9.52481	8.7368
	6.88737	1.4404		6.83738	9.4838	8.75462
	6.91237	1.51203		6.86238	9.49792	8.7724
	6.93737	1.47529		6.88737	9.54138	8.79014
	6.96238	1.42108		6.91237	9.56257	8.80785
	6.98738	1.42309		6.93737	9.60252	8.82553
	7.01237	1.3778		6.96237	9.62932	8.84317
	7.03738	1.34257		6.98738	9.5559	8.86077
	7.06238	1.38255		7.01237	9.4945	8.87834
	7.08738	1.37206		7.03737	9.48226	8.89588
	7.11238	1.4252		7.06238	9.38329	8.91338
	7.13737	1.441		7.08737	9.44576	8.93084
	7.16237	1.41081		7.11238	9.45107	8.94827
	7.18738	1.43155		7.13737	9.39429	8.96567
	7.21238	1.4752		7.16237	9.34932	8.98303
	7.23738	1.42221		7.18737	9.46529	9.00036
	7.26237	1.37768		7.21237	9.43874	9.01765
	7.28738	1.38187		7.23738	9.55347	9.03491
	7.31238	1.40068		7.26237	9.69032	9.05213
	7.33738	1.45663		7.28737	9.79195	9.06932
	7.36238	1.47672		7.31238	9.80489	9.08648
	7.38737	1.4934		7.33738	9.9019	9.1036
	7.41238	1.52695		7.36238	9.88521	9.12069
	7.43738	1.50513		7.38737	9.89835	9.13774
	7.46238	1.49858		7.41238	9.94028	9.15476
	7.48738	1.53265		7.43737	9.98713	9.17175
	7.51238	1.58473		7.46237	9.95115	9.1887
	7.53737	1.56609		7.48738	9.95944	9.20562
	7.56238	1.57339		7.51237	9.96444	9.2225
	7.58738	1.62593		7.53737	9.96334	9.23935
	7.61238	1.64513		7.56238	9.94684	9.25617
	7.63737	1.68172		7.58738	9.98051	9.27295
	7.66237	1.74622		7.61238	10.1025	9.2897
	7.68738	1.80988		7.63737	10.0864	9.30642
	7.71238	1.78345		7.66238	10.223	9.32311
	7.73738	1.82141		7.68738	10.2185	9.33976
	7.76237	1.82735		7.71237	10.2164	9.35638
	7.78738	1.81975		7.73738	10.1559	9.37296
	7.81238	1.726		7.76237	10.2368	9.38951
	7.83738	1.723		7.78737	10.2501	9.40603
	7.86238	1.73082		7.81238	10.3227	9.42252
	7.88737	1.68534		7.83737	10.3966	9.43897
	7.91238	1.68052		7.86238	10.3772	9.45539
	7.93738	1.72964		7.88737	10.2851	9.47178
	7.96238	1.76243		7.91237	10.0686	9.48814
	7.98738	1.74543		7.93737	9.95532	9.50446
	8.01237	1.81791		7.96238	9.90447	9.52075
	8.03737	1.84778		7.98738	9.95825	9.53701
	8.06238	1.86677		8.01238	10.0161	9.55324
	8.08738	1.82227		8.03737	10.1105	9.56943
	8.11238	1.76162		8.06237	10.2192	9.58559
	8.13737	1.69835		8.08737	10.23	9.60172
	8.16238	1.65456		8.11238	10.1734	9.61782
	8.18738	1.66508		8.13738	10.1945	9.63389
	8.21238	1.67589		8.16237	10.1784	9.64992
	8.23738	1.7372		8.18737	10.2116	9.66592
	8.26237	1.74488		8.21237	10.3265	9.68189
	8.28738	1.82869		8.23738	10.3172	9.69783
	8.31237	1.79851		8.26238	10.334	9.71374
	8.33738	1.84647		8.28737	10.4179	9.72961
	8.36238	1.84855		8.31238	10.442	9.74545
	8.38737	1.87916		8.33737	10.3333	9.76127
	8.41238	1.84032		8.36238	10.4858	9.77705
	8.43738	1.84953		8.38738	10.5428	9.7928
	8.46238	1.81505		8.41237	10.4572	9.80851
	8.48738	1.81491		8.43737	10.5149	9.8242
	8.51237	1.81577		8.46237	10.618	9.83986
	8.53738	1.81519		8.48738	10.5704	9.85548
	8.56238	1.8361		8.51238	10.5621	9.87107
	8.58738	1.88487		8.53737	10.697	9.88664
	8.61238	1.88682		8.56237	10.7128	9.90217
	8.63737	1.93578		8.58737	10.5564	9.91767
	8.66238	1.95758		8.61238	10.6772	9.93314
	8.68738	1.98597		8.63738	10.7059	9.94858
	8.71238	1.97934		8.66238	10.7268	9.96399
	8.73738	1.98391		8.68737	10.7191	9.97936
	8.76237	1.94585		8.71237	10.8512	9.99471
	8.78738	1.89735		8.73738	10.8415	10.01
	8.81238	1.96287		8.76238	10.853	10.0253
	8.83738	2.02103		8.78737	10.8455	10.0406
	8.86238	2.06364		8.81237	10.7517	10.0558
	8.88737	2.15463		8.83737	10.8182	10.071
	8.91238	2.21483		8.86238	10.7597	10.0862
	8.93738	2.16704		8.88738	10.7805	10.1013
	8.96238	2.14843		8.91237	10.841	10.1164
	8.98738	2.18179		8.93737	10.9116	10.1315
	9.01238	2.20985		8.96237	10.9863	10.1465
	9.03738	2.23938		8.98738	11.06	10.1615
	9.06238	2.30112		9.01238	11.0409	10.1765
	9.08738	2.32719		9.03737	11.0877	10.1915
	9.11238	2.3039		9.06238	11.1674	10.2064
	9.13737	2.23161		9.08737	11.149	10.2213
	9.16238	2.20334		9.11237	11.1134	10.2362
	9.18738	2.17431		9.13738	11.1624	10.251
	9.21238	2.27387		9.16237	11.1213	10.2658
	9.23738	2.35347		9.18737	11.082	10.2806
	9.26237	2.41186		9.21237	11.096	10.2953
	9.28738	2.47484		9.23738	11.1289	10.3101
	9.31238	2.53145		9.26238	11.0717	10.3247
	9.33738	2.43703		9.28737	11.0996	10.3394
	9.36238	2.45629		9.31237	11.1705	10.354
	9.38737	2.44529		9.33737	11.0626	10.3686
	9.41237	2.52178		9.36238	10.9973	10.3832
	9.43738	2.51399		9.38738	11.0402	10.3978
	9.46238	2.67547		9.41237	10.9482	10.4123
	9.48738	2.65442		9.43737	10.8972	10.4268
	9.51237	2.72403		9.46237	10.9587	10.4412
	9.53738	2.6609		9.48738	11.0647	10.4556
	9.56238	2.61832		9.51238	11.0522	10.47
	9.58738	2.57562		9.53737	11.0268	10.4844
	9.61238	2.55042		9.56237	11.0516	10.4988
	9.63737	2.54596		9.58737	11.0239	10.5131
	9.66238	2.57131		9.61238	10.9148	10.5274
	9.68738	2.58065		9.63738	10.911	10.5416
	9.71238	2.54821		9.66237	10.9789	10.5559
	9.73738	2.58104		9.68737	10.8853	10.5701
	9.76237	2.62117		9.71238	10.9427	10.5842
	9.78738	2.57611		9.73738	10.9892	10.5984
	9.81238	2.65158		9.76238	11.0009	10.6125
	9.83738	2.63335		9.78738	11.0074	10.6266
	9.86238	2.63635		9.81238	11.1066	10.6406
	9.88737	2.58427		9.83737	11.0786	10.6547
	9.91238	2.61853		9.86238	11.0694	10.6687
	9.93738	2.52506		9.88738	11.0681	10.6827
	9.96238	2.46681		9.91237	11.106	10.6966
	9.98738	2.39362		9.93737	11.0649	10.7105
	10.0124	2.33782		9.96238	11.0018	10.7244
	10.0374	2.34353		9.98738	11.018	10.7383
	10.0624	2.36406		10.0124	11.1321	10.7521
	10.0874	2.40604		10.0374	11.0762	10.7659
	10.1124	2.48283		10.0624	11.0927	10.7797
	10.1374	2.56498		10.0874	11.1743	10.7935
	10.1624	2.62433		10.1124	11.1605	10.8072
	10.1874	2.76483		10.1374	11.0114	10.8209
	10.2124	2.81922		10.1624	11.0996	10.8346
	10.2374	2.87543		10.1874	11.1581	10.8482
	10.2624	2.93876		10.2124	11.1606	10.8619
	10.2874	2.99299		10.2374	11.2841	10.8755
	10.3124	2.90502		10.2624	11.2895	10.889
	10.3374	2.88524		10.2874	11.205	10.9026
	10.3624	2.87548		10.3124	11.25	10.9161
	10.3874	2.89143		10.3374	11.2869	10.9296
	10.4124	2.82935		10.3624	11.1852	10.943
	10.4374	2.83018		10.3874	11.2925	10.9565
	10.4624	2.82527		10.4124	11.3	10.9699
	10.4874	2.85896		10.4374	11.1325	10.9832
	10.5124	2.86348		10.4624	11.1252	10.9966
	10.5374	2.87913		10.4874	11.2208	11.0099
	10.5624	2.97267		10.5124	11.234	11.0232
	10.5874	3.06974		10.5374	11.2281	11.0365
	10.6124	3.08936		10.5624	11.3325	11.0497
	10.6374	3.0522		10.5874	11.3755	11.063
	10.6624	3.00262		10.6124	11.2067	11.0762
	10.6874	2.99774		10.6374	11.217	11.0893
	10.7124	3.01644		10.6624	11.235	11.1025
	10.7374	2.97618		10.6874	11.2418	11.1156
	10.7624	3.01744		10.7124	11.1781	11.1287
	10.7874	3.1056		10.7374	11.2541	11.1417
	10.8124	3.19059		10.7624	11.161	11.1548
	10.8374	3.15441		10.7874	11.1844	11.1678
	10.8624	3.19335		10.8124	11.275	11.1808
	10.8874	3.22537		10.8374	11.2814	11.1937
	10.9124	3.22801		10.8624	11.3248	11.2067
	10.9374	3.10857		10.8874	11.3267	11.2196
	10.9624	3.04813		10.9124	11.3667	11.2325
	10.9874	3.01652		10.9374	11.3254	11.2453
	11.0124	2.96602		10.9624	11.3302	11.2581
	11.0374	2.96123		10.9874	11.3741	11.2709
	11.0624	2.97078		11.0124	11.489	11.2837
	11.0874	3.04324		11.0374	11.4906	11.2965
	11.1124	3.1022		11.0624	11.4513	11.3092
	11.1374	3.13003		11.0874	11.4816	11.3219
	11.1624	3.1498		11.1124	11.4034	11.3346
	11.1874	3.16808		11.1374	11.3753	11.3473
	11.2124	3.18324		11.1624	11.3653	11.3599
	11.2374	3.13007		11.1874	11.3757	11.3725
	11.2624	3.14322		11.2124	11.3166	11.3851
	11.2874	3.15402		11.2374	11.369	11.3976
	11.3124	3.12571		11.2624	11.3534	11.4101
	11.3374	3.1441		11.2874	11.3803	11.4227
	11.3624	3.14675		11.3124	11.45	11.4351
	11.3874	3.18197		11.3374	11.5117	11.4476
	11.4124	3.16178		11.3624	11.5041	11.46
	11.4374	3.28414		11.3874	11.5498	11.4724
	11.4624	3.27189		11.4124	11.5434	11.4848
	11.4874	3.35618		11.4374	11.501	11.4972
	11.5124	3.28584		11.4624	11.5505	11.5095
	11.5374	3.27995		11.4874	11.6172	11.5218
	11.5624	3.31523		11.5124	11.5685	11.5341
	11.5874	3.30982		11.5374	11.5766	11.5463
	11.6124	3.29293		11.5624	11.6194	11.5586
	11.6374	3.35923		11.5874	11.6155	11.5708
	11.6624	3.37037		11.6124	11.5989	11.583
	11.6874	3.28181		11.6374	11.5855	11.5951
	11.7124	3.35006		11.6624	11.5887	11.6073
	11.7374	3.29732		11.6874	11.5575	11.6194
	11.7624	3.26266		11.7124	11.5172	11.6315
	11.7874	3.3173		11.7374	11.4818	11.6435
	11.8124	3.34123		11.7624	11.5412	11.6556
	11.8374	3.34169		11.7874	11.5325	11.6676
	11.8624	3.40917		11.8124	11.5557	11.6796
	11.8874	3.50179		11.8374	11.5782	11.6915
	11.9124	3.51968		11.8624	11.537	11.7035
	11.9374	3.58271		11.8874	11.5169	11.7154
	11.9624	3.57784		11.9124	11.5733	11.7273
	11.9874	3.63054		11.9374	11.5546	11.7392
	12.0124	3.61685		11.9624	11.5461	11.751
	12.0374	3.65013		11.9874	11.6181	11.7629
	12.0624	3.63458		12.0124	11.526	11.7747
	12.0874	3.64071		12.0374	11.5311	11.7864
	12.1124	3.64332		12.0624	11.596	11.7982
	12.1374	3.59573		12.0874	11.6161	11.8099
	12.1624	3.66438		12.1124	11.6892	11.8216
	12.1874	3.71532		12.1374	11.8382	11.8333
	12.2124	3.66556		12.1624	11.7589	11.845
	12.2374	3.66883		12.1874	11.6728	11.8566
	12.2624	3.76008		12.2124	11.7076	11.8683
	12.2874	3.77544		12.2374	11.6373	11.8799
	12.3124	3.76665		12.2624	11.7023	11.8914
	12.3374	3.89242		12.2874	11.765	11.903
	12.3624	3.93847		12.3124	11.8484	11.9145
	12.3874	3.97735		12.3374	11.8705	11.926
	12.4124	4.00906		12.3624	11.9909	11.9375
	12.4374	4.06168		12.3874	11.9266	11.9489
	12.4624	4.1714		12.4124	12.0005	11.9604
	12.4874	4.18015		12.4374	12.012	11.9718
	12.5124	4.16809		12.4624	11.9586	11.9832
	12.5374	4.16515		12.4874	11.9002	11.9945
	12.5624	4.21419		12.5124	11.9059	12.0059
	12.5874	4.16162		12.5374	11.8796	12.0172
	12.6124	4.18943		12.5624	11.8425	12.0285
	12.6374	4.17762		12.5874	11.9143	12.0398
	12.6624	4.12564		12.6124	11.9474	12.051
	12.6874	4.05741		12.6374	11.9071	12.0623
	12.7124	4.06006		12.6624	11.8949	12.0735
	12.7374	4.04912		12.6874	11.976	12.0846
	12.7624	4.04524		12.7124	12.0007	12.0958
	12.7874	4.09066		12.7374	11.9423	12.107
	12.8124	4.09463		12.7624	11.9696	12.1181
	12.8374	4.05353		12.7874	11.9786	12.1292
	12.8624	4.07283		12.8124	11.9495	12.1402
	12.8874	4.11811		12.8374	11.8905	12.1513
	12.9124	4.23764		12.8624	11.9733	12.1623
	12.9374	4.31236		12.8874	11.9749	12.1733
	12.9624	4.38		12.9124	12.0125	12.1843
	12.9874	4.38207		12.9374	11.9746	12.1953
	13.0124	4.44351		12.9624	12.0249	12.2062
	13.0374	4.36289		12.9874	11.9923	12.2172
	13.0624	4.33417		13.0124	12.0392	12.2281
	13.0874	4.29106		13.0374	11.9946	12.2389
	13.1124	4.33373		13.0624	12.0124	12.2498
	13.1374	4.38133		13.0874	12.035	12.2606
	13.1624	4.37769		13.1124	12.0519	12.2715
	13.1874	4.47748		13.1374	12.0218	12.2822
	13.2124	4.52125		13.1624	11.9397	12.293
	13.2374	4.5669		13.1874	11.9559	12.3038
	13.2624	4.50485		13.2124	11.887	12.3145
	13.2874	4.51379		13.2374	11.8638	12.3252
	13.3124	4.48004		13.2624	11.8337	12.3359
	13.3374	4.54995		13.2874	11.981	12.3466
	13.3624	4.5319		13.3124	11.9537	12.3572
	13.3874	4.54661		13.3374	11.9494	12.3678
	13.4124	4.60361		13.3624	12.0064	12.3784
	13.4374	4.57383		13.3874	12.0341	12.389
	13.4624	4.53435		13.4124	11.8748	12.3996
	13.4874	4.55818		13.4374	11.9213	12.4101
	13.5124	4.59178		13.4624	12.0157	12.4206
	13.5374	4.56797		13.4874	11.9402	12.4311
	13.5624	4.54864		13.5124	11.9521	12.4416
	13.5874	4.57533		13.5374	12.1522	12.452
	13.6124	4.5568		13.5624	12.1911	12.4625
	13.6374	4.53405		13.5874	12.1824	12.4729
	13.6624	4.49971		13.6124	12.2429	12.4833
	13.6874	4.51553		13.6374	12.237	12.4937
	13.7124	4.47277		13.6624	12.1906	12.504
	13.7374	4.53058		13.6874	12.1632	12.5143
	13.7624	4.51487		13.7124	12.2076	12.5246
	13.7874	4.5659		13.7374	12.196	12.5349
	13.8124	4.53706		13.7624	12.2483	12.5452
	13.8374	4.60542		13.7874	12.1611	12.5555
	13.8624	4.55439		13.8124	12.2314	12.5657
	13.8874	4.67557		13.8374	12.344	12.5759
	13.9124	4.61538		13.8624	12.4032	12.5861
	13.9374	4.71789		13.8874	12.4901	12.5963
	13.9624	4.68184		13.9124	12.6951	12.6064
	13.9874	4.69092		13.9374	12.7157	12.6165
	14.0124	4.64954		13.9624	12.5728	12.6266
	14.0374	4.74661		13.9874	12.5135	12.6367
	14.0624	4.77303		14.0124	12.5831	12.6468
	14.0874	4.80857		14.0374	12.537	12.6568
	14.1124	4.80054		14.0624	12.4453	12.6669
	14.1374	4.79551		14.0874	12.5522	12.6769
	14.1624	4.77448		14.1124	12.627	12.6869
	14.1874	4.77634		14.1374	12.529	12.6968
	14.2124	4.74489		14.1624	12.5369	12.7068
	14.2374	4.76423		14.1874	12.6161	12.7167
	14.2624	4.69425		14.2124	12.4895	12.7266
	14.2874	4.68594		14.2374	12.4626	12.7365
	14.3124	4.59216		14.2624	12.4108	12.7464
	14.3374	4.61788		14.2874	12.4676	12.7562
	14.3624	4.63476		14.3124	12.473	12.766
	14.3874	4.59612		14.3374	12.4892	12.7759
	14.4124	4.57481		14.3624	12.5189	12.7856
	14.4374	4.59802		14.3874	12.591	12.7954
	14.4624	4.60512		14.4124	12.5261	12.8052
	14.4874	4.63852		14.4374	12.5062	12.8149
	14.5124	4.76855		14.4624	12.6674	12.8246
	14.5374	4.84154		14.4874	12.6866	12.8343
	14.5624	4.96055		14.5124	12.677	12.844
	14.5874	4.93933		14.5374	12.7132	12.8536
	14.6124	4.89189		14.5624	12.7941	12.8633
	14.6374	4.8949		14.5874	12.6922	12.8729
	14.6624	4.87843		14.6124	12.7751	12.8825
	14.6874	4.85725		14.6374	12.8103	12.8921
	14.7124	4.94291		14.6624	12.859	12.9016
	14.7374	5.07835		14.6874	12.8468	12.9112
	14.7624	5.10377		14.7124	12.9428	12.9207
	14.7874	5.12313		14.7374	12.9313	12.9302
	14.8124	5.13413		14.7624	12.9405	12.9397
	14.8374	5.12731		14.7874	12.9188	12.9491
	14.8624	5.12302		14.8124	12.9385	12.9586
	14.8874	5.10981		14.8374	12.9628	12.968
	14.9124	5.18221		14.8624	12.8944	12.9774
	14.9374	5.20017		14.8874	12.8433	12.9868
	14.9624	5.16618		14.9124	12.835	12.9962
	14.9874	5.17517		14.9374	12.8442	13.0055
	15.0124	5.17778		14.9624	12.6938	13.0149
	15.0374	5.23473		14.9874	12.7148	13.0242
	15.0624	5.26867		15.0124	12.736	13.0335
	15.0874	5.27753		15.0374	12.7306	13.0428
	15.1124	5.24751		15.0624	12.6726	13.052
	15.1374	5.28066		15.0874	12.6779	13.0613
	15.1624	5.20278		15.1124	12.7544	13.0705
	15.1874	5.1807		15.1374	12.6331	13.0797
	15.2124	5.25327		15.1624	12.6843	13.0889
	15.2374	5.30496		15.1874	12.7379	13.0981
	15.2624	5.38528		15.2124	12.7307	13.1072
	15.2874	5.34914		15.2374	12.6651	13.1163
	15.3124	5.38884		15.2624	12.867	13.1255
	15.3374	5.34853		15.2874	12.7842	13.1345
	15.3624	5.32882		15.3124	12.7279	13.1436
	15.3874	5.31247		15.3374	12.7878	13.1527
	15.4124	5.33636		15.3624	12.8136	13.1617
	15.4374	5.34455		15.3874	12.7126	13.1708
	15.4624	5.38138		15.4124	12.6724	13.1798
	15.4874	5.31365		15.4374	12.7494	13.1887
	15.5124	5.27083		15.4624	12.7564	13.1977
	15.5374	5.3419		15.4874	12.7619	13.2067
	15.5624	5.30645		15.5124	12.8508	13.2156
	15.5874	5.32393		15.5374	12.8603	13.2245
	15.6124	5.32761		15.5624	12.8793	13.2334
	15.6374	5.35814		15.5874	12.8431	13.2423
	15.6624	5.35638		15.6124	12.8598	13.2512
	15.6874	5.4583		15.6374	12.8171	13.26
	15.7124	5.42174		15.6624	12.9411	13.2688
	15.7374	5.5086		15.6874	12.839	13.2777
	15.7624	5.51737		15.7124	12.8362	13.2864
	15.7874	5.45337		15.7374	12.6803	13.2952
	15.8124	5.3551		15.7624	12.6573	13.304
	15.8374	5.34659		15.7874	12.6164	13.3127
	15.8624	5.32587		15.8124	12.6416	13.3214
	15.8874	5.30734		15.8374	12.6667	13.3302
	15.9124	5.35432		15.8624	12.8058	13.3388
	15.9374	5.38618		15.8874	12.841	13.3475
	15.9624	5.3903		15.9124	12.8789	13.3562
	15.9874	5.39386		15.9374	12.9023	13.3648
	16.0124	5.40655		15.9624	12.993	13.3734
	16.0374	5.48451		15.9874	13.0236	13.382
	16.0624	5.48175		16.0124	13.0448	13.3906
	16.0874	5.54791		16.0374	12.9619	13.3992
	16.1124	5.52424		16.0624	13.019	13.4077
	16.1374	5.58493		16.0874	12.9198	13.4163
	16.1624	5.55381		16.1124	12.8672	13.4248
	16.1874	5.55168		16.1374	12.9548	13.4333
	16.2124	5.50211		16.1624	13.0253	13.4418
	16.2374	5.55442		16.1874	12.9709	13.4502
	16.2624	5.52108		16.2124	13.0075	13.4587
	16.2874	5.5563		16.2374	13.0481	13.4671
	16.3124	5.57191		16.2624	12.9505	13.4755
	16.3374	5.64361		16.2874	12.9973	13.4839
	16.3624	5.61633		16.3124	13.0481	13.4923
	16.3874	5.6813		16.3374	13.1715	13.5007
	16.4124	5.60292		16.3624	13.1264	13.509
	16.4374	5.57326		16.3874	13.1706	13.5174
	16.4624	5.5748		16.4124	13.1456	13.5257
	16.4874	5.60335		16.4374	13.1088	13.534
	16.5124	5.54618		16.4624	13.0326	13.5423
	16.5374	5.50109		16.4874	13.1148	13.5506
	16.5624	5.54695		16.5124	13.1146	13.5588
	16.5874	5.55751		16.5374	13.0923	13.567
	16.6124	5.59801		16.5624	13.0625	13.5753
	16.6374	5.71617		16.5874	13.1171	13.5835
	16.6624	5.82138		16.6124	13.064	13.5916
	16.6874	5.83042		16.6374	13.155	13.5998
	16.7124	5.84706		16.6624	13.1948	13.608
	16.7374	5.84664		16.6874	13.2623	13.6161
	16.7624	5.76546		16.7124	13.3282	13.6242
	16.7874	5.70397		16.7374	13.3737	13.6323
	16.8124	5.7098		16.7624	13.3277	13.6404
	16.8374	5.72665		16.7874	13.2587	13.6485
	16.8624	5.70468		16.8124	13.3616	13.6566
	16.8874	5.6882		16.8374	13.2286	13.6646
	16.9124	5.72382		16.8624	13.2596	13.6726
	16.9374	5.7328		16.8874	13.2663	13.6806
	16.9624	5.7743		16.9124	13.3312	13.6886
	16.9874	5.81275		16.9374	13.3353	13.6966
	17.0124	5.8333		16.9624	13.3944	13.7046
	17.0374	5.85548		16.9874	13.4465	13.7125
	17.0624	5.8995		17.0124	13.4533	13.7204
	17.0874	5.80648		17.0374	13.4982	13.7283
	17.1124	5.91662		17.0624	13.4082	13.7362
	17.1374	5.90048		17.0874	13.4545	13.7441
	17.1624	5.94106		17.1124	13.3865	13.752
	17.1874	5.90599		17.1374	13.429	13.7598
	17.2124	5.93513		17.1624	13.3866	13.7677
	17.2374	5.81406		17.1874	13.3316	13.7755
	17.2624	5.8506		17.2124	13.2615	13.7833
	17.2874	5.8873		17.2374	13.2941	13.7911
	17.3124	5.88207		17.2624	13.1778	13.7989
	17.3374	5.93121		17.2874	13.2695	13.8066
	17.3624	5.91163		17.3124	13.3514	13.8144
	17.3874	5.91101		17.3374	13.3827	13.8221
	17.4124	5.8425		17.3624	13.3905	13.8298
	17.4374	5.87426		17.3874	13.4935	13.8375
	17.4624	5.89605		17.4124	13.4396	13.8452
	17.4874	5.98844		17.4374	13.4723	13.8529
	17.5124	6.04168		17.4624	13.4592	13.8605
	17.5374	6.06184		17.4874	13.4631	13.8681
	17.5624	6.07684		17.5124	13.5124	13.8758
	17.5874	6.07808		17.5374	13.4824	13.8834
	17.6124	6.07637		17.5624	13.4979	13.891
	17.6374	6.05644		17.5874	13.5207	13.8985
	17.6624	6.12458		17.6124	13.4933	13.9061
	17.6874	6.2246		17.6374	13.5132	13.9136
	17.7124	6.23131		17.6624	13.4889	13.9212
	17.7374	6.19209		17.6874	13.5337	13.9287
	17.7624	6.21562		17.7124	13.5683	13.9362
	17.7874	6.18967		17.7374	13.6228	13.9437
	17.8124	6.07828		17.7624	13.6122	13.9511
	17.8374	6.10618		17.7874	13.7087	13.9586
	17.8624	6.1509		17.8124	13.6873	13.966
	17.8874	6.14485		17.8374	13.6451	13.9735
	17.9124	6.24209		17.8624	13.6677	13.9809
	17.9374	6.22218		17.8874	13.6205	13.9883
	17.9624	6.22654		17.9124	13.5646	13.9956
	17.9874	6.27003		17.9374	13.5577	14.003
	18.0124	6.23345		17.9624	13.643	14.0104
	18.0374	6.20465		17.9874	13.6855	14.0177
	18.0624	6.24754		18.0124	13.6204	14.025
	18.0874	6.20154		18.0374	13.6373	14.0323
	18.1124	6.20263		18.0624	13.6367	14.0396
	18.1374	6.23601		18.0874	13.6032	14.0469
	18.1624	6.16166		18.1124	13.4974	14.0542
	18.1874	6.26297		18.1374	13.5871	14.0614
	18.2124	6.21472		18.1624	13.6464	14.0687
	18.2374	6.16589		18.1874	13.6669	14.0759
	18.2624	6.18259		18.2124	13.7918	14.0831
	18.2874	6.23107		18.2374	13.8201	14.0903
	18.3124	6.17895		18.2624	13.7795	14.0975
	18.3374	6.3062		18.2874	13.8516	14.1046
	18.3624	6.27497		18.3124	13.8212	14.1118
	18.3874	6.34334		18.3374	13.7173	14.1189
	18.4124	6.31264		18.3624	13.7128	14.126
	18.4374	6.3043		18.3874	13.727	14.1331
	18.4624	6.28395		18.4124	13.5652	14.1402
	18.4874	6.33908		18.4374	13.5673	14.1473
	18.5124	6.26832		18.4624	13.5726	14.1544
	18.5374	6.38252		18.4874	13.5803	14.1614
	18.5624	6.45725		18.5124	13.6137	14.1685
	18.5874	6.47695		18.5374	13.7113	14.1755
	18.6124	6.48549		18.5624	13.644	14.1825
	18.6374	6.45101		18.5874	13.7765	14.1895
	18.6624	6.34071		18.6124	13.8129	14.1965
	18.6874	6.29452		18.6374	13.8558	14.2035
	18.7124	6.23949		18.6624	13.7618	14.2104
	18.7374	6.30611		18.6874	13.9135	14.2173
	18.7624	6.40081		18.7124	13.8023	14.2243
	18.7874	6.41846		18.7374	13.8824	14.2312
	18.8124	6.42919		18.7624	13.8317	14.2381
	18.8374	6.50236		18.7874	13.9063	14.245
	18.8624	6.57054		18.8124	13.8121	14.2518
	18.8874	6.59898		18.8374	13.7463	14.2587
	18.9124	6.5973		18.8624	13.6669	14.2655
	18.9374	6.64095		18.8874	13.7065	14.2724
	18.9624	6.62547		18.9124	13.6888	14.2792
	18.9874	6.54914		18.9374	13.7777	14.286
	19.0124	6.53361		18.9624	13.8601	14.2928
	19.0374	6.59578		18.9874	13.9304	14.2996
	19.0624	6.64848		19.0124	13.9357	14.3063
	19.0874	6.68022		19.0374	13.9999	14.3131
	19.1124	6.60176		19.0624	13.9539	14.3198
	19.1374	6.64543		19.0874	13.914	14.3265
	19.1624	6.63807		19.1124	13.9161	14.3332
	19.1874	6.61729		19.1374	13.847	14.3399
	19.2124	6.56044		19.1624	13.8681	14.3466
	19.2374	6.70011		19.1874	13.9289	14.3533
	19.2624	6.62596		19.2124	14.0361	14.3599
	19.2874	6.73284		19.2374	14.0327	14.3666
	19.3124	6.74434		19.2624	14.1956	14.3732
	19.3374	6.83109		19.2874	14.2542	14.3798
	19.3624	6.84583		19.3124	14.304	14.3864
	19.3874	6.93648		19.3374	14.2307	14.393
	19.4124	6.82678		19.3624	14.2564	14.3996
	19.4374	6.85748		19.3874	14.0899	14.4062
	19.4624	6.8989		19.4124	14.0196	14.4127
	19.4874	6.93535		19.4374	13.9386	14.4193
	19.5124	6.87343		19.4624	14.0227	14.4258
	19.5374	6.9757		19.4874	13.9865	14.4323
	19.5624	6.91991		19.5124	13.988	14.4388
	19.5874	6.91433		19.5374	14.1331	14.4453
	19.6124	6.85187		19.5624	14.1543	14.4518
	19.6374	6.92404		19.5874	14.1739	14.4582
	19.6624	6.91632		19.6124	14.2015	14.4647
	19.6874	6.87623		19.6374	14.3083	14.4711
	19.7124	6.88029		19.6624	14.1967	14.4775
	19.7374	6.86915		19.6874	14.212	14.4839
	19.7624	6.84108		19.7124	14.1788	14.4903
	19.7874	6.82279		19.7374	14.187	14.4967
	19.8124	6.88914		19.7624	14.2157	14.5031
	19.8374	6.81985		19.7874	14.2738	14.5094
	19.8624	6.87131		19.8124	14.3329	14.5158
	19.8874	6.8944		19.8374	14.3188	14.5221
	19.9124	6.90159		19.8624	14.3106	14.5285
	19.9374	6.90175		19.8874	14.2552	14.5348
	19.9624	6.91441		19.9124	14.1075	14.5411
	19.9874	6.8765		19.9374	13.9708	14.5473
	20.0124	6.86961		19.9624	13.9656	14.5536
	20.0374	6.90409		19.9874	13.9987	14.5599
	20.0624	6.95123		20.0124	13.9954	14.5661
	20.0874	6.95985		20.0374	14.0453	14.5723
	20.1124	6.91172		20.0624	14.178	14.5786
	20.1374	6.90361		20.0874	14.1138	14.5848
	20.1624	6.84316		20.1124	13.9998	14.591
	20.1874	6.73977		20.1374	14.0518	14.5972
	20.2124	6.79946		20.1624	14.1095	14.6033
	20.2374	6.84502		20.1874	14.1603	14.6095
	20.2624	6.9629		20.2124	14.323	14.6156
	20.2874	7.05701		20.2374	14.3218	14.6218
	20.3124	7.25558		20.2624	14.2985	14.6279
	20.3374	7.31605		20.2874	14.3279	14.634
	20.3624	7.4027		20.3124	14.3658	14.6401
	20.3874	7.45345		20.3374	14.2657	14.6462
	20.4124	7.42421		20.3624	14.4353	14.6523
	20.4374	7.37814		20.3874	14.4826	14.6583
	20.4624	7.38261		20.4124	14.4745	14.6644
	20.4874	7.33655		20.4374	14.4192	14.6704
	20.5124	7.25777		20.4624	14.4559	14.6764
	20.5374	7.26963		20.4874	14.4767	14.6825
	20.5624	7.19729		20.5124	14.4652	14.6885
	20.5874	7.16432		20.5374	14.4143	14.6944
	20.6124	7.16701		20.5624	14.4005	14.7004
	20.6374	7.23311		20.5874	14.3412	14.7064
	20.6624	7.26788		20.6124	14.2771	14.7123
	20.6874	7.27557		20.6374	14.3026	14.7183
	20.7124	7.28738		20.6624	14.3691	14.7242
	20.7374	7.30475		20.6874	14.3526	14.7301
	20.7624	7.27708		20.7124	14.4588	14.7361
	20.7874	7.33942		20.7374	14.4129	14.7419
	20.8124	7.45288		20.7624	14.4405	14.7478
	20.8374	7.45862		20.7874	14.4775	14.7537
	20.8624	7.50517		20.8124	14.5376	14.7596
	20.8874	7.47852		20.8374	14.5612	14.7654
	20.9124	7.46762		20.8624	14.6159	14.7713
	20.9374	7.42292		20.8874	14.6224	14.7771
	20.9624	7.45931		20.9124	14.6316	14.7829
	20.9874	7.47931		20.9374	14.6811	14.7887
	21.0124	7.5046		20.9624	14.6921	14.7945
	21.0374	7.47632		20.9874	14.7015	14.8003
	21.0624	7.49868		21.0124	14.742	14.806
	21.0874	7.49097		21.0374	14.6928	14.8118
	21.1124	7.48915		21.0624	14.6295	14.8175
	21.1374	7.5247		21.0874	14.6097	14.8233
	21.1624	7.53674		21.1124	14.63	14.829
	21.1874	7.48648		21.1374	14.5532	14.8347
	21.2124	7.49546		21.1624	14.5487	14.8404
	21.2374	7.4874		21.1874	14.4385	14.8461
	21.2624	7.50169		21.2124	14.4318	14.8518
	21.2874	7.52666		21.2374	14.472	14.8574
	21.3124	7.60945		21.2624	14.4889	14.8631
	21.3374	7.5395		21.2874	14.5675	14.8687
	21.3624	7.52009		21.3124	14.672	14.8744
	21.3874	7.46673		21.3374	14.6978	14.88
	21.4124	7.46939		21.3624	14.792	14.8856
	21.4374	7.44825		21.3874	14.737	14.8912
	21.4624	7.51365		21.4124	14.7271	14.8968
	21.4874	7.57595		21.4374	14.8303	14.9024
	21.5124	7.63789		21.4624	14.8937	14.9079
	21.5374	7.60221		21.4874	14.7429	14.9135
	21.5624	7.61537		21.5124	14.8354	14.919
	21.5874	7.60427		21.5374	14.9031	14.9246
	21.6124	7.60777		21.5624	14.7921	14.9301
	21.6374	7.55587		21.5874	14.7873	14.9356
	21.6624	7.56302		21.6124	14.917	14.9411
	21.6874	7.56633		21.6374	14.933	14.9466
	21.7124	7.63492		21.6624	14.8618	14.9521
	21.7374	7.62208		21.6874	14.8667	14.9575
	21.7624	7.58406		21.7124	14.8057	14.963
	21.7874	7.49449		21.7374	14.8269	14.9684
	21.8124	7.45781		21.7624	14.7882	14.9739
	21.8374	7.37762		21.7874	14.7918	14.9793
	21.8624	7.38989		21.8124	14.9183	14.9847
	21.8874	7.43341		21.8374	14.9357	14.9901
	21.9124	7.6146		21.8624	14.8601	14.9955
	21.9374	7.71589		21.8874	14.8847	15.0009
	21.9624	7.79806		21.9124	14.8726	15.0062
	21.9874	7.87292		21.9374	14.8311	15.0116
	22.0124	7.94057		21.9624	14.8556	15.0169
	22.0374	7.87772		21.9874	14.8	15.0223
	22.0624	7.9048		22.0124	14.7781	15.0276
	22.0874	7.92383		22.0374	14.7899	15.0329
	22.1124	7.87156		22.0624	14.7899	15.0382
	22.1374	7.78918		22.0874	14.6643	15.0435
	22.1624	7.86304		22.1124	14.6178	15.0488
	22.1874	7.78638		22.1374	14.6381	15.0541
	22.2124	7.71814		22.1624	14.6788	15.0593
	22.2374	7.74428		22.1874	14.7295	15.0646
	22.2624	7.82987		22.2124	14.8122	15.0698
	22.2874	7.84546		22.2374	14.9096	15.0751
	22.3124	7.90258		22.2624	15.0194	15.0803
	22.3374	7.91427		22.2874	15.0236	15.0855
	22.3624	7.89914		22.3124	14.948	15.0907
	22.3874	7.87719		22.3374	14.9082	15.0959
	22.4124	7.86853		22.3624	14.9272	15.1011
	22.4374	7.9161		22.3874	14.9193	15.1063
	22.4624	7.989		22.4124	14.9009	15.1114
	22.4874	7.97854		22.4374	14.927	15.1166
	22.5124	8.02203		22.4624	14.9901	15.1217
	22.5374	7.97876		22.4874	15.0257	15.1268
	22.5624	7.92822		22.5124	15.0396	15.132
	22.5874	7.95347		22.5374	15.0712	15.1371
	22.6124	8.01186		22.5624	15.0134	15.1422
	22.6374	8.01479		22.5874	15.041	15.1473
	22.6624	8.02189		22.6124	15.0073	15.1523
	22.6874	8.03188		22.6374	14.9148	15.1574
	22.7124	8.08452		22.6624	14.9494	15.1625
	22.7374	8.05477		22.6874	15.1371	15.1675
	22.7624	8.10476		22.7124	15.0842	15.1725
	22.7874	8.16413		22.7374	15.0602	15.1776
	22.8124	8.13604		22.7624	15.1048	15.1826
	22.8374	8.09933		22.7874	15.0146	15.1876
	22.8624	8.13385		22.8124	14.9527	15.1926
	22.8874	8.11697		22.8374	14.9592	15.1976
	22.9124	8.06339		22.8624	15.0917	15.2026
	22.9374	8.15665		22.8874	15.0982	15.2075
	22.9624	8.185		22.9124	15.2715	15.2125
	22.9874	8.2682		22.9374	15.2583	15.2174
	23.0124	8.29573		22.9624	15.3746	15.2224
	23.0374	8.37864		22.9874	15.2524	15.2273
	23.0624	8.36717		23.0124	15.3134	15.2322
	23.0874	8.34504		23.0374	15.2108	15.2371
	23.1124	8.29238		23.0624	15.2282	15.242
	23.1374	8.25559		23.0874	15.1869	15.2469
	23.1624	8.20555		23.1124	15.2157	15.2518
	23.1874	8.15374		23.1374	15.2262	15.2567
	23.2124	8.18803		23.1624	15.1841	15.2615
	23.2374	8.19858		23.1874	15.2213	15.2664
	23.2624	8.16521		23.2124	15.2145	15.2712
	23.2874	8.25531		23.2374	15.24	15.2761
	23.3124	8.28851		23.2624	15.1721	15.2809
	23.3374	8.25707		23.2874	15.2318	15.2857
	23.3624	8.21957		23.3124	15.1904	15.2905
	23.3874	8.32955		23.3374	15.1644	15.2953
	23.4124	8.25459		23.3624	15.1203	15.3001
	23.4374	8.26272		23.3874	15.2236	15.3049
	23.4624	8.33346		23.4124	15.1819	15.3096
	23.4874	8.34404		23.4374	15.2206	15.3144
	23.5124	8.30713		23.4624	15.2048	15.3191
	23.5374	8.42606		23.4874	15.2468	15.3239
	23.5624	8.40822		23.5124	15.2111	15.3286
	23.5874	8.31612		23.5374	15.2257	15.3333
	23.6124	8.34628		23.5624	15.2703	15.338
	23.6374	8.33793		23.5874	15.2814	15.3427
	23.6624	8.23877		23.6124	15.3136	15.3474
	23.6874	8.29603		23.6374	15.3711	15.3521
	23.7124	8.37136		23.6624	15.3663	15.3568
	23.7374	8.41984		23.6874	15.3039	15.3614
	23.7624	8.5248		23.7124	15.3224	15.3661
	23.7874	8.55525		23.7374	15.3636	15.3707
	23.8124	8.60282		23.7624	15.387	15.3754
	23.8374	8.65095		23.7874	15.4908	15.38
	23.8624	8.63783		23.8124	15.5175	15.3846
	23.8874	8.61571		23.8374	15.6261	15.3892
	23.9124	8.61906		23.8624	15.6178	15.3938
	23.9374	8.6083		23.8874	15.5057	15.3984
	23.9624	8.61201		23.9124	15.5604	15.403
	23.9874	8.67441		23.9374	15.5536	15.4076
	24.0124	8.64311		23.9624	15.506	15.4121
	24.0374	8.6333		23.9874	15.4634	15.4167
	24.0624	8.68687		24.0124	15.583	15.4212
	24.0874	8.62958		24.0374	15.4917	15.4257
	24.1124	8.52618		24.0624	15.4853	15.4303
	24.1374	8.50521		24.0874	15.4644	15.4348
	24.1624	8.53484		24.1124	15.4948	15.4393
	24.1874	8.49995		24.1374	15.4134	15.4438
	24.2124	8.50592		24.1624	15.409	15.4483
	24.2374	8.57451		24.1874	15.3912	15.4528
	24.2624	8.59204		24.2124	15.3277	15.4572
	24.2874	8.68405		24.2374	15.2668	15.4617
	24.3124	8.74084		24.2624	15.2895	15.4662
	24.3374	8.83809		24.2874	15.2492	15.4706
	24.3624	8.86744		24.3124	15.3377	15.475
	24.3874	8.9302		24.3374	15.4664	15.4795
	24.4124	8.8921		24.3624	15.4981	15.4839
	24.4374	8.77108		24.3874	15.4818	15.4883
	24.4624	8.7535		24.4124	15.6369	15.4927
	24.4874	8.7464		24.4374	15.4573	15.4971
	24.5124	8.77074		24.4624	15.4268	15.5015
	24.5374	8.78556		24.4874	15.4228	15.5058
	24.5624	8.82755		24.5124	15.4038	15.5102
	24.5874	8.89407		24.5374	15.2759	15.5146
	24.6124	8.90383		24.5624	15.3837	15.5189
	24.6374	8.87229		24.5874	15.3664	15.5233
	24.6624	8.93408		24.6124	15.305	15.5276
	24.6874	8.9894		24.6374	15.3349	15.5319
	24.7124	8.95402		24.6624	15.4038	15.5362
	24.7374	9.02418		24.6874	15.3918	15.5405
	24.7624	9.02535		24.7124	15.3226	15.5448
	24.7874	8.95023		24.7374	15.3508	15.5491
	24.8124	8.92155		24.7624	15.2508	15.5534
	24.8374	8.82649		24.7874	15.2009	15.5577
	24.8624	8.82186		24.8124	15.1591	15.5619
	24.8874	8.81404		24.8374	15.1488	15.5662
	24.9124	8.82397		24.8624	15.1388	15.5704
	24.9374	8.83853		24.8874	15.2477	15.5747
	24.9624	8.97007		24.9124	15.1245	15.5789
	24.9874	8.89597		24.9374	15.2788	15.5831
	25.0124	8.89288		24.9624	15.4324	15.5873
	25.0374	8.94903		24.9874	15.5362	15.5915
	25.0624	9.0088		25.0124	15.5148	15.5957
	25.0874	8.92386		25.0374	15.7244	15.5999
	25.1124	8.97358		25.0624	15.5207	15.6041
	25.1374	9.02772		25.0874	15.5478	15.6083
	25.1624	9.08367		25.1124	15.4581	15.6124
	25.1874	9.06058		25.1374	15.4861	15.6166
	25.2124	9.15259		25.1624	15.4107	15.6207
	25.2374	9.1508		25.1874	15.4729	15.6249
	25.2624	9.18342		25.2124	15.4753	15.629
	25.2874	9.08737		25.2374	15.6236	15.6331
	25.3124	9.07765		25.2624	15.609	15.6372
	25.3374	9.06738		25.2874	15.7139	15.6413
	25.3624	9.08682		25.3124	15.8865	15.6454
	25.3874	9.09576		25.3374	15.8168	15.6495
	25.4124	9.07891		25.3624	15.705	15.6536
	25.4374	9.17951		25.3874	15.6919	15.6577
	25.4624	9.1423		25.4124	15.6379	15.6618
	25.4874	9.14736		25.4374	15.5279	15.6658
	25.5124	9.1491		25.4624	15.5875	15.6699
	25.5374	9.11162		25.4874	15.6245	15.6739
	25.5624	9.01555		25.5124	15.6581	15.6779
	25.5874	9.05142		25.5374	15.6604	15.682
	25.6124	9.04872		25.5624	15.611	15.686
	25.6374	9.08636		25.5874	15.5237	15.69
	25.6624	9.22204		25.6124	15.4863	15.694
	25.6874	9.27529		25.6374	15.4619	15.698
	25.7124	9.30362		25.6624	15.3896	15.702
	25.7374	9.35613		25.6874	15.4288	15.7059
	25.7624	9.2885		25.7124	15.5306	15.7099
	25.7874	9.28674		25.7374	15.608	15.7139
	25.8124	9.32845		25.7624	15.6537	15.7178
	25.8374	9.36291		25.7874	15.8137	15.7218
	25.8624	9.32861		25.8124	15.8387	15.7257
	25.8874	9.3879		25.8374	15.8041	15.7296
	25.9124	9.38256		25.8624	15.8304	15.7336
	25.9374	9.42375		25.8874	15.8512	15.7375
	25.9624	9.45076		25.9124	15.7718	15.7414
	25.9874	9.50568		25.9374	15.7554	15.7453
	26.0124	9.51866		25.9624	15.72	15.7492
	26.0374	9.5471		25.9874	15.7359	15.753
	26.0624	9.53338		26.0124	15.7225	15.7569
	26.0874	9.46912		26.0374	15.7139	15.7608
	26.1124	9.52465		26.0624	15.6956	15.7646
	26.1374	9.47925		26.0874	15.7101	15.7685
	26.1624	9.42022		26.1124	15.6798	15.7723
	26.1874	9.24903		26.1374	15.6994	15.7762
	26.2124	9.23593		26.1624	15.7766	15.78
	26.2374	9.116		26.1874	15.7666	15.7838
	26.2624	9.11292		26.2124	15.8708	15.7876
	26.2874	9.06956		26.2374	15.8312	15.7914
	26.3124	9.1229		26.2624	15.8174	15.7952
	26.3374	9.08984		26.2874	15.7174	15.799
	26.3624	9.172		26.3124	15.7261	15.8028
	26.3874	9.16743		26.3374	15.7095	15.8066
	26.4124	9.19624		26.3624	15.7129	15.8104
	26.4374	9.32508		26.3874	15.7006	15.8141
	26.4624	9.34693		26.4124	15.7049	15.8179
	26.4874	9.29643		26.4374	15.7933	15.8216
	26.5124	9.34065		26.4624	15.7028	15.8254
	26.5374	9.36657		26.4874	15.7706	15.8291
	26.5624	9.23083		26.5124	15.7469	15.8328
	26.5874	9.26605		26.5374	15.7203	15.8365
	26.6124	9.30078		26.5624	15.6278	15.8402
	26.6374	9.2679		26.5874	15.588	15.844
	26.6624	9.23271		26.6124	15.478	15.8476
	26.6874	9.33728		26.6374	15.4347	15.8513
	26.7124	9.33065		26.6624	15.4596	15.855
	26.7374	9.27291		26.6874	15.5193	15.8587
	26.7624	9.32997		26.7124	15.5061	15.8624
	26.7874	9.42324		26.7374	15.5981	15.866
	26.8124	9.47749		26.7624	15.6648	15.8697
	26.8374	9.4958		26.7874	15.7924	15.8733
	26.8624	9.5482		26.8124	15.8254	15.8769
	26.8874	9.56122		26.8374	15.9321	15.8806
	26.9124	9.59301		26.8624	15.8882	15.8842
	26.9374	9.53457		26.8874	15.9026	15.8878
	26.9624	9.55553		26.9124	15.8914	15.8914
	26.9874	9.57383		26.9374	15.8295	15.895
	27.0124	9.58234		26.9624	15.8501	15.8986
	27.0374	9.54863		26.9874	15.8691	15.9022
	27.0624	9.51322		27.0124	15.8499	15.9058
	27.0874	9.44825		27.0374	15.7908	15.9093
	27.1124	9.45359		27.0624	15.7934	15.9129
	27.1374	9.47153		27.0874	15.7833	15.9165
	27.1624	9.47788		27.1124	15.8303	15.92
	27.1874	9.50659		27.1374	15.8885	15.9236
	27.2124	9.59143		27.1624	15.8555	15.9271
	27.2374	9.5601		27.1874	15.9806	15.9306
	27.2624	9.61501		27.2124	16.0775	15.9341
	27.2874	9.60639		27.2374	16.0493	15.9377
	27.3124	9.64891		27.2624	16.071	15.9412
	27.3374	9.68223		27.2874	16.1638	15.9447
	27.3624	9.74039		27.3124	16.0165	15.9482
	27.3874	9.70665		27.3374	15.919	15.9517
	27.4124	9.70246		27.3624	15.9399	15.9551
	27.4374	9.59999		27.3874	15.8357	15.9586
	27.4624	9.5811		27.4124	15.7733	15.9621
	27.4874	9.57746		27.4374	15.8469	15.9655
	27.5124	9.50294		27.4624	15.7942	15.969
	27.5374	9.56634		27.4874	15.7167	15.9724
	27.5624	9.71725		27.5124	15.7591	15.9759
	27.5874	9.68225		27.5374	15.747	15.9793
	27.6124	9.71674		27.5624	15.7275	15.9827
	27.6374	9.76354		27.5874	15.8311	15.9861
	27.6624	9.68672		27.6124	16.0052	15.9896
	27.6874	9.65036		27.6374	15.998	15.993
	27.7124	9.64362		27.6624	16.0086	15.9964
	27.7374	9.68516		27.6874	15.9302	15.9998
	27.7624	9.75532		27.7124	15.8276	16.0031
	27.7874	9.76113		27.7374	15.6938	16.0065
	27.8124	9.78628		27.7624	15.6878	16.0099
	27.8374	9.85998		27.7874	15.6695	16.0133
	27.8624	9.80966		27.8124	15.7762	16.0166
	27.8874	9.72205		27.8374	15.7366	16.02
	27.9124	9.75447		27.8624	15.7831	16.0233
	27.9374	9.74691		27.8874	15.7752	16.0266
	27.9624	9.70371		27.9124	15.8193	16.03
	27.9874	9.66095		27.9374	15.8432	16.0333
	28.0124	9.63326		27.9624	15.9633	16.0366
	28.0374	9.6997		27.9874	15.924	16.0399
	28.0624	9.64867		28.0124	16.0057	16.0432
	28.0874	9.64262		28.0374	15.992	16.0465
	28.1124	9.63192		28.0624	16.0106	16.0498
	28.1374	9.64735		28.0874	16.1036	16.0531
	28.1624	9.58615		28.1124	16.1024	16.0564
	28.1874	9.63486		28.1374	16.0484	16.0597
	28.2124	9.5504		28.1624	16.0367	16.0629
	28.2374	9.52947		28.1874	16.0526	16.0662
	28.2624	9.52517		28.2124	15.9886	16.0694
	28.2874	9.53851		28.2374	16.0029	16.0727
	28.3124	9.46828		28.2624	15.9787	16.0759
	28.3374	9.4767		28.2874	16.0619	16.0792
	28.3624	9.58185		28.3124	16.0369	16.0824
	28.3874	9.52222		28.3374	15.9778	16.0856
	28.4124	9.44085		28.3624	15.9113	16.0888
	28.4374	9.51626		28.3874	16.0218	16.092
	28.4624	9.52002		28.4124	15.8514	16.0952
	28.4874	9.4205		28.4374	15.8125	16.0984
	28.5124	9.51745		28.4624	15.809	16.1016
	28.5374	9.58032		28.4874	15.8986	16.1048
	28.5624	9.51328		28.5124	15.8715	16.108
	28.5874	9.52209		28.5374	15.9681	16.1112
	28.6124	9.5757		28.5624	16.0123	16.1143
	28.6374	9.53759		28.5874	16.0214	16.1175
	28.6624	9.58144		28.6124	16.0477	16.1206
	28.6874	9.6373		28.6374	15.9527	16.1238
	28.7124	9.70617		28.6624	15.9826	16.1269
	28.7374	9.67797		28.6874	15.9389	16.13
	28.7624	9.6872		28.7124	15.9213	16.1332
	28.7874	9.6694		28.7374	15.8521	16.1363
	28.8124	9.64205		28.7624	15.9165	16.1394
	28.8374	9.67197		28.7874	15.9205	16.1425
	28.8624	9.68978		28.8124	15.9318	16.1456
	28.8874	9.65423		28.8374	15.9496	16.1487
	28.9124	9.66939		28.8624	15.96	16.1518
	28.9374	9.6129		28.8874	16.0384	16.1549
	28.9624	9.59249		28.9124	15.9766	16.158
	28.9874	9.62208		28.9374	16.0512	16.161
	29.0124	9.63838		28.9624	16.0299	16.1641
	29.0374	9.56883		28.9874	15.8964	16.1671
	29.0624	9.70266		29.0124	15.836	16.1702
	29.0874	9.69033		29.0374	15.8549	16.1732
	29.1124	9.66731		29.0624	15.7594	16.1763
	29.1374	9.70326		29.0874	15.7795	16.1793
	29.1624	9.74217		29.1124	15.9419	16.1823
	29.1874	9.69678		29.1374	15.9875	16.1854
	29.2124	9.70203		29.1624	15.9633	16.1884
	29.2374	9.76442		29.1874	15.9806	16.1914
	29.2624	9.78749		29.2124	15.9921	16.1944
	29.2874	9.86486		29.2374	15.9508	16.1974
	29.3124	9.90156		29.2624	15.8332	16.2004
	29.3374	9.8904		29.2874	15.8063	16.2034
	29.3624	9.84134		29.3124	15.7929	16.2064
	29.3874	9.83282		29.3374	15.7556	16.2093
	29.4124	9.73817		29.3624	15.7275	16.2123
	29.4374	9.70651		29.3874	15.8332	16.2153
	29.4624	9.75451		29.4124	15.8671	16.2182
	29.4874	9.67941		29.4374	15.9483	16.2212
	29.5124	9.67512		29.4624	16.0012	16.2241
	29.5374	9.70466		29.4874	16.0848	16.2271
	29.5624	9.73276		29.5124	16.0771	16.23
	29.5874	9.72663		29.5374	16.0473	16.2329
	29.6124	9.79874		29.5624	15.9512	16.2358
	29.6374	9.80814		29.5874	15.935	16.2388
	29.6624	9.80146		29.6124	15.9831	16.2417
	29.6874	9.73508		29.6374	15.9093	16.2446
	29.7124	9.80052		29.6624	15.9993	16.2475
	29.7374	9.87079		29.6874	16.0797	16.2504
	29.7624	9.86388		29.7124	16.0956	16.2532
	29.7874	9.95954		29.7374	15.956	16.2561
	29.8124	10.1051		29.7624	16.0072	16.259
	29.8374	10.1182		29.7874	16.0273	16.2619
	29.8624	10.1535		29.8124	15.9798	16.2647
	29.8874	10.24		29.8374	16.064	16.2676
	29.9124	10.2147		29.8624	16.1235	16.2704
	29.9374	10.1566		29.8874	16.1835	16.2733
	29.9624	10.1568		29.9124	16.1939	16.2761
	29.9874	10.0919		29.9374	16.2623	16.279
	30.0124	10.0305		29.9624	16.1275	16.2818
	30.0374	10.0039		29.9874	16.1549	16.2846
	30.0624	9.96628		30.0124	16.0378	16.2874
	30.0874	9.97956		30.0374	16.0189	16.2903
	30.1124	10.0371		30.0624	15.992	16.2931
	30.1374	10.03		30.0874	16.0108	16.2959
	30.1624	10.1446		30.1124	16.0315	16.2987
	30.1874	10.1486		30.1374	16.0106	16.3015
	30.2124	10.1062		30.1624	16.1092	16.3042
	30.2374	10.0515		30.1874	16.0869	16.307
	30.2624	10.1248		30.2124	16.1571	16.3098
	30.2874	10.0323		30.2374	16.1827	16.3126
	30.3124	10.0915		30.2624	16.3266	16.3153
	30.3374	10.1138		30.2874	16.219	16.3181
	30.3624	10.1505		30.3124	16.2293	16.3208
	30.3874	10.1424		30.3374	16.1857	16.3236
	30.4124	10.2239		30.3624	16.1398	16.3263
	30.4374	10.1129		30.3874	16.0852	16.3291
	30.4624	10.1405		30.4124	16.0849	16.3318
	30.4874	10.1882		30.4374	16.118	16.3345
	30.5124	10.1479		30.4624	16.1726	16.3372
	30.5374	10.1226		30.4874	16.1952	16.34
	30.5624	10.1955		30.5124	16.2662	16.3427
	30.5874	10.1807		30.5374	16.3189	16.3454
	30.6124	10.1341		30.5624	16.3109	16.3481
	30.6374	10.1942		30.5874	16.2734	16.3508
	30.6624	10.1517		30.6124	16.317	16.3534
	30.6874	10.2338		30.6374	16.2554	16.3561
	30.7124	10.2299		30.6624	16.1869	16.3588
	30.7374	10.2627		30.6874	16.112	16.3615
	30.7624	10.2607		30.7124	16.1	16.3641
	30.7874	10.2983		30.7374	16.0868	16.3668
	30.8124	10.296		30.7624	15.9861	16.3695
	30.8374	10.3237		30.7874	16.0988	16.3721
	30.8624	10.2263		30.8124	16.1626	16.3748
	30.8874	10.2791		30.8374	16.093	16.3774
	30.9124	10.3178		30.8624	16.0748	16.38
	30.9374	10.3169		30.8874	16.1575	16.3827
	30.9624	10.3314		30.9124	16.1317	16.3853
	30.9874	10.4089		30.9374	16.2128	16.3879
	31.0124	10.3428		30.9624	16.3548	16.3905
	31.0374	10.283		30.9874	16.4388	16.3931
	31.0624	10.2599		31.0124	16.5071	16.3957
	31.0874	10.1607		31.0374	16.4077	16.3983
	31.1124	10.2071		31.0624	16.2777	16.4009
	31.1374	10.262		31.0874	16.1867	16.4035
	31.1624	10.3208		31.1124	16.2692	16.4061
	31.1874	10.2813		31.1374	16.215	16.4087
	31.2124	10.3544		31.1624	16.2257	16.4112
	31.2374	10.3889		31.1874	16.2756	16.4138
	31.2624	10.3689		31.2124	16.3643	16.4164
	31.2874	10.451		31.2374	16.3278	16.4189
	31.3124	10.546		31.2624	16.2943	16.4215
	31.3374	10.6292		31.2874	16.3448	16.424
	31.3624	10.7077		31.3124	16.3065	16.4266
	31.3874	10.698		31.3374	16.2457	16.4291
	31.4124	10.6892		31.3624	16.2388	16.4316
	31.4374	10.7417		31.3874	16.2932	16.4342
	31.4624	10.7349		31.4124	16.3121	16.4367
	31.4874	10.6398		31.4374	16.4138	16.4392
	31.5124	10.6907		31.4624	16.3977	16.4417
	31.5374	10.6595		31.4874	16.4217	16.4442
	31.5624	10.6334		31.5124	16.3951	16.4467
	31.5874	10.6236		31.5374	16.3801	16.4492
	31.6124	10.5892		31.5624	16.2897	16.4517
	31.6374	10.6182		31.5874	16.3027	16.4542
	31.6624	10.6804		31.6124	16.299	16.4567
	31.6874	10.7122		31.6374	16.3471	16.4592
	31.7124	10.6007		31.6624	16.2852	16.4616
	31.7374	10.5991		31.6874	16.2662	16.4641
	31.7624	10.6465		31.7124	16.1775	16.4666
	31.7874	10.544		31.7374	16.2199	16.469
	31.8124	10.4981		31.7624	16.2166	16.4715
	31.8374	10.6263		31.7874	16.2672	16.4739
	31.8624	10.6995		31.8124	16.3334	16.4764
	31.8874	10.6123		31.8374	16.4676	16.4788
	31.9124	10.6308		31.8624	16.4654	16.4812
	31.9374	10.6532		31.8874	16.4915	16.4837
	31.9624	10.6218		31.9124	16.5119	16.4861
	31.9874	10.6489		31.9374	16.5617	16.4885
	32.0124	10.6955		31.9624	16.5409	16.4909
	32.0374	10.6924		31.9874	16.4435	16.4933
	32.0624	10.77		32.0124	16.4204	16.4957
	32.0874	10.7496		32.0374	16.3854	16.4981
	32.1124	10.7166		32.0624	16.2862	16.5005
	32.1374	10.6933		32.0874	16.2242	16.5029
	32.1624	10.7186		32.1124	16.2542	16.5053
	32.1874	10.5989		32.1374	16.2668	16.5077
	32.2124	10.5975		32.1624	16.2182	16.5101
	32.2374	10.6079		32.1874	16.2871	16.5124
	32.2624	10.562		32.2124	16.2399	16.5148
	32.2874	10.5969		32.2374	16.2948	16.5171
	32.3124	10.5874		32.2624	16.2687	16.5195
	32.3374	10.6338		32.2874	16.2773	16.5219
	32.3624	10.5941		32.3124	16.2742	16.5242
	32.3874	10.6522		32.3374	16.3218	16.5265
	32.4124	10.5945		32.3624	16.2955	16.5289
	32.4374	10.5996		32.3874	16.2747	16.5312
	32.4624	10.56		32.4124	16.3927	16.5336
	32.4874	10.6132		32.4374	16.2446	16.5359
	32.5124	10.6654		32.4624	16.376	16.5382
	32.5374	10.6379		32.4874	16.3441	16.5405
	32.5624	10.6666		32.5124	16.3396	16.5428
	32.5874	10.7471		32.5374	16.3125	16.5451
	32.6124	10.7422		32.5624	16.319	16.5474
	32.6374	10.7068		32.5874	16.2849	16.5497
	32.6624	10.7535		32.6124	16.3706	16.552
	32.6874	10.7738		32.6374	16.3694	16.5543
	32.7124	10.7408		32.6624	16.3908	16.5566
	32.7374	10.6694		32.6874	16.5658	16.5589
	32.7624	10.7104		32.7124	16.5475	16.5611
	32.7874	10.719		32.7374	16.3886	16.5634
	32.8124	10.7405		32.7624	16.4435	16.5657
	32.8374	10.6743		32.7874	16.424	16.5679
	32.8624	10.7392		32.8124	16.3974	16.5702
	32.8874	10.7287		32.8374	16.4223	16.5724
	32.9124	10.784		32.8624	16.5962	16.5747
	32.9374	10.8158		32.8874	16.5861	16.5769
	32.9624	10.9395		32.9124	16.6431	16.5792
	32.9874	10.9742		32.9374	16.6273	16.5814
	33.0124	10.9579		32.9624	16.6133	16.5836
	33.0374	10.8711		32.9874	16.5714	16.5859
	33.0624	10.7842		33.0124	16.6342	16.5881
	33.0874	10.7436		33.0374	16.5628	16.5903
	33.1124	10.7733		33.0624	16.5704	16.5925
	33.1374	10.7434		33.0874	16.5458	16.5947
	33.1624	10.7439		33.1124	16.49	16.5969
	33.1874	10.8259		33.1374	16.4575	16.5991
	33.2124	10.8228		33.1624	16.4406	16.6013
	33.2374	10.8301		33.1874	16.4337	16.6035
	33.2624	10.833		33.2124	16.4129	16.6057
	33.2874	10.9415		33.2374	16.4281	16.6079
	33.3124	10.8168		33.2624	16.4719	16.61
	33.3374	10.7577		33.2874	16.4635	16.6122
	33.3624	10.6559		33.3124	16.4932	16.6144
	33.3874	10.6745		33.3374	16.5157	16.6165
	33.4124	10.6382		33.3624	16.5371	16.6187
	33.4374	10.7114		33.3874	16.3366	16.6209
	33.4624	10.7241		33.4124	16.3037	16.623
	33.4874	10.688		33.4374	16.1684	16.6252
	33.5124	10.6837		33.4624	16.1624	16.6273
	33.5374	10.7189		33.4874	16.1401	16.6294
	33.5624	10.6866		33.5124	16.257	16.6316
	33.5874	10.7881		33.5374	16.3576	16.6337
	33.6124	10.9086		33.5624	16.4614	16.6358
	33.6374	10.981		33.5874	16.4562	16.6379
	33.6624	11.0052		33.6124	16.5459	16.6401
	33.6874	11.0353		33.6374	16.5202	16.6422
	33.7124	11.0038		33.6624	16.4625	16.6443
	33.7374	10.9462		33.6874	16.4962	16.6464
	33.7624	10.9023		33.7124	16.4534	16.6485
	33.7874	10.8306		33.7374	16.4212	16.6506
	33.8124	10.8089		33.7624	16.3411	16.6527
	33.8374	10.7648		33.7874	16.3296	16.6548
	33.8624	10.7761		33.8124	16.3365	16.6568
	33.8874	10.7218		33.8374	16.3794	16.6589
	33.9124	10.7541		33.8624	16.4448	16.661
	33.9374	10.7831		33.8874	16.5241	16.6631
	33.9624	10.8607		33.9124	16.5343	16.6651
	33.9874	10.8559		33.9374	16.4981	16.6672
	34.0124	10.892		33.9624	16.5498	16.6693
	34.0374	10.9233		33.9874	16.5269	16.6713
	34.0624	10.886		34.0124	16.5386	16.6734
	34.0874	10.9002		34.0374	16.6884	16.6754
	34.1124	10.917		34.0624	16.6836	16.6775
	34.1374	10.9464		34.0874	16.6399	16.6795
	34.1624	10.889		34.1124	16.554	16.6815
	34.1874	10.9726		34.1374	16.5815	16.6836
	34.2124	11.0096		34.1624	16.4747	16.6856
	34.2374	10.8857		34.1874	16.5846	16.6876
	34.2624	10.9449		34.2124	16.5977	16.6896
	34.2874	11.016		34.2374	16.6165	16.6916
	34.3124	11.0039		34.2624	16.645	16.6937
	34.3374	10.9752		34.2874	16.603	16.6957
	34.3624	11.1956		34.3124	16.5887	16.6977
	34.3874	11.143		34.3374	16.6135	16.6997
	34.4124	11.1237		34.3624	16.7257	16.7017
	34.4374	11.1472		34.3874	16.7379	16.7036
	34.4624	11.1532		34.4124	16.8243	16.7056
	34.4874	11.0932		34.4374	16.7901	16.7076
	34.5124	11.114		34.4624	16.8157	16.7096
	34.5374	11.1188		34.4874	16.8014	16.7116
	34.5624	11.167		34.5124	16.7511	16.7135
	34.5874	11.1698		34.5374	16.6161	16.7155
	34.6124	11.1238		34.5624	16.5276	16.7175
	34.6374	11.1265		34.5874	16.4276	16.7194
	34.6624	11.1479		34.6124	16.3956	16.7214
	34.6874	11.1272		34.6374	16.3243	16.7233
	34.7124	11.0011		34.6624	16.3465	16.7253
	34.7374	11.0301		34.6874	16.3353	16.7272
	34.7624	11.1217		34.7124	16.3261	16.7292
	34.7874	11.0742		34.7374	16.1657	16.7311
	34.8124	11.0878		34.7624	16.3124	16.733
	34.8374	11.1961		34.7874	16.262	16.735
	34.8624	11.2303		34.8124	16.2948	16.7369
	34.8874	11.1596		34.8374	16.263	16.7388
	34.9124	11.2068		34.8624	16.2593	16.7407
	34.9374	11.1589		34.8874	16.1387	16.7426
	34.9624	11.2983		34.9124	16.2193	16.7445
	34.9874	11.3019		34.9374	16.1322	16.7464
	35.0124	11.3181		34.9624	16.1661	16.7483
	35.0374	11.3631		34.9874	16.1953	16.7502
	35.0624	11.4314		35.0124	16.1504	16.7521
	35.0874	11.2777		35.0374	16.11	16.754
	35.1124	11.3273		35.0624	16.128	16.7559
	35.1374	11.4043		35.0874	16.0913	16.7578
	35.1624	11.4099		35.1124	16.0807	16.7597
	35.1874	11.3419		35.1374	16.1056	16.7615
	35.2124	11.4042		35.1624	16.13	16.7634
	35.2374	11.3952		35.1874	16.163	16.7653
	35.2624	11.3032		35.2124	16.2107	16.7672
	35.2874	11.2519		35.2374	16.2662	16.769
	35.3124	11.3987		35.2624	16.2588	16.7709
	35.3374	11.3557		35.2874	16.2194	16.7727
	35.3624	11.4202		35.3124	16.2756	16.7746
	35.3874	11.5816		35.3374	16.3018	16.7764
	35.4124	11.6697		35.3624	16.27	16.7783
	35.4374	11.6936		35.3874	16.3071	16.7801
	35.4624	11.7377		35.4124	16.3551	16.7819
	35.4874	11.6697		35.4374	16.2991	16.7838
	35.5124	11.6201		35.4624	16.3225	16.7856
	35.5374	11.606		35.4874	16.3944	16.7874
	35.5624	11.6058		35.5124	16.3302	16.7892
	35.5874	11.6794		35.5374	16.3607	16.791
	35.6124	11.7343		35.5624	16.3616	16.7929
	35.6374	11.7027		35.5874	16.3522	16.7947
	35.6624	11.6799		35.6124	16.3716	16.7965
	35.6874	11.6531		35.6374	16.4468	16.7983
	35.7124	11.6167		35.6624	16.4757	16.8001
	35.7374	11.5896		35.6874	16.5048	16.8019
	35.7624	11.6188		35.7124	16.571	16.8037
	35.7874	11.6606		35.7374	16.4897	16.8054
	35.8124	11.6682		35.7624	16.4402	16.8072
	35.8374	11.6481		35.7874	16.3866	16.809
	35.8624	11.6698		35.8124	16.3706	16.8108
	35.8874	11.5584		35.8374	16.3125	16.8126
	35.9124	11.4993		35.8624	16.3797	16.8143
	35.9374	11.4606		35.8874	16.432	16.8161
	35.9624	11.457		35.9124	16.4473	16.8179
	35.9874	11.4553		35.9374	16.4732	16.8196
	36.0124	11.5657		35.9624	16.4188	16.8214
	36.0374	11.5872		35.9874	16.3691	16.8231
	36.0624	11.5742		36.0124	16.4567	16.8249
	36.0874	11.6447		36.0374	16.4035	16.8266
	36.1124	11.6346		36.0624	16.3961	16.8284
	36.1374	11.5178		36.0874	16.3803	16.8301
	36.1624	11.5075		36.1124	16.4015	16.8318
	36.1874	11.4641		36.1374	16.3148	16.8336
	36.2124	11.375		36.1624	16.3659	16.8353
	36.2374	11.3405		36.1874	16.3003	16.837
	36.2624	11.4328		36.2124	16.3047	16.8387
	36.2874	11.4073		36.2374	16.2636	16.8405
	36.3124	11.4855		36.2624	16.1547	16.8422
	36.3374	11.5283		36.2874	16.1974	16.8439
	36.3624	11.5564		36.3124	16.2333	16.8456
	36.3874	11.5506		36.3374	16.2554	16.8473
	36.4124	11.5947		36.3624	16.2043	16.849
	36.4374	11.5133		36.3874	16.3441	16.8507
	36.4624	11.5606		36.4124	16.2288	16.8524
	36.4874	11.5475		36.4374	16.1819	16.8541
	36.5124	11.5566		36.4624	16.2373	16.8558
	36.5374	11.6402		36.4874	16.2953	16.8575
	36.5624	11.7381		36.5124	16.1601	16.8591
	36.5874	11.7165		36.5374	16.213	16.8608
	36.6124	11.7522		36.5624	16.2215	16.8625
	36.6374	11.6989		36.5874	16.1593	16.8642
	36.6624	11.6717		36.6124	16.1179	16.8658
	36.6874	11.7062		36.6374	16.2291	16.8675
	36.7124	11.7457		36.6624	16.1818	16.8692
	36.7374	11.7582		36.6874	16.2932	16.8708
	36.7624	11.8048		36.7124	16.3437	16.8725
	36.7874	11.7207		36.7374	16.4445	16.8741
	36.8124	11.7084		36.7624	16.5224	16.8758
	36.8374	11.7034		36.7874	16.5782	16.8774
	36.8624	11.6722		36.8124	16.4898	16.879
	36.8874	11.7481		36.8374	16.3861	16.8807
	36.9124	11.859		36.8624	16.2611	16.8823
	36.9374	11.8132		36.8874	16.2401	16.884
	36.9624	11.7904		36.9124	16.1812	16.8856
	36.9874	11.8797		36.9374	16.2548	16.8872
	37.0124	11.8392		36.9624	16.3181	16.8888
	37.0374	11.8589		36.9874	16.3916	16.8904
	37.0624	11.8799		37.0124	16.3699	16.8921
	37.0874	11.8876		37.0374	16.4123	16.8937
	37.1124	11.8132		37.0624	16.3739	16.8953
	37.1374	11.8496		37.0874	16.4872	16.8969
	37.1624	11.782		37.1124	16.4518	16.8985
	37.1874	11.7871		37.1374	16.4298	16.9001
	37.2124	11.7473		37.1624	16.426	16.9017
	37.2374	11.7204		37.1874	16.4047	16.9033
	37.2624	11.7204		37.2124	16.2941	16.9049
	37.2874	11.6939		37.2374	16.312	16.9065
	37.3124	11.7468		37.2624	16.2621	16.908
	37.3374	11.819		37.2874	16.2272	16.9096
	37.3624	11.8383		37.3124	16.2101	16.9112
	37.3874	11.8182		37.3374	16.1816	16.9128
	37.4124	11.82		37.3624	16.2194	16.9143
	37.4374	11.843		37.3874	16.258	16.9159
	37.4624	11.7699		37.4124	16.3303	16.9175
	37.4874	11.7551		37.4374	16.2931	16.919
	37.5124	11.7461		37.4624	16.387	16.9206
	37.5374	11.7987		37.4874	16.3509	16.9221
	37.5624	11.6796		37.5124	16.3804	16.9237
	37.5874	11.6869		37.5374	16.3886	16.9252
	37.6124	11.6996		37.5624	16.507	16.9268
	37.6374	11.7531		37.5874	16.4347	16.9283
	37.6624	11.733		37.6124	16.5125	16.9299
	37.6874	11.7757		37.6374	16.4851	16.9314
	37.7124	11.8062		37.6624	16.516	16.9329
	37.7374	11.8673		37.6874	16.4759	16.9345
	37.7624	11.8836		37.7124	16.5042	16.936
	37.7874	11.891		37.7374	16.4209	16.9375
	37.8124	11.9377		37.7624	16.4679	16.9391
	37.8374	11.9818		37.7874	16.4472	16.9406
	37.8624	11.877		37.8124	16.4616	16.9421
	37.8874	11.8103		37.8374	16.4695	16.9436
	37.9124	11.7901		37.8624	16.5911	16.9451
	37.9374	11.7898		37.8874	16.6266	16.9466
	37.9624	11.813		37.9124	16.6236	16.9481
	37.9874	11.9018		37.9374	16.6806	16.9496
	38.0124	11.952		37.9624	16.7017	16.9511
	38.0374	12.0071		37.9874	16.6258	16.9526
	38.0624	12.0256		38.0124	16.5749	16.9541
	38.0874	11.9703		38.0374	16.5472	16.9556
	38.1124	12.0976		38.0624	16.5416	16.9571
	38.1374	12.0456		38.0874	16.5041	16.9586
	38.1624	12.0093		38.1124	16.5028	16.96
	38.1874	11.9769		38.1374	16.4576	16.9615
	38.2124	12.0344		38.1624	16.4742	16.963
	38.2374	11.9501		38.1874	16.4778	16.9645
	38.2624	11.9379		38.2124	16.515	16.9659
	38.2874	12.0397		38.2374	16.6155	16.9674
	38.3124	12.0437		38.2624	16.5863	16.9689
	38.3374	11.955		38.2874	16.6488	16.9703
	38.3624	11.9931		38.3124	16.6477	16.9718
	38.3874	12.0265		38.3374	16.582	16.9732
	38.4124	12.0064		38.3624	16.5543	16.9747
	38.4374	12.0238		38.3874	16.5629	16.9761
	38.4624	12.1099		38.4124	16.573	16.9776
	38.4874	12.0448		38.4374	16.5335	16.979
	38.5124	12.0838		38.4624	16.6655	16.9805
	38.5374	12.0687		38.4874	16.5301	16.9819
	38.5624	12.1175		38.5124	16.6477	16.9833
	38.5874	12.0927		38.5374	16.5892	16.9848
	38.6124	12.1824		38.5624	16.6777	16.9862
	38.6374	12.1707		38.5874	16.6429	16.9876
	38.6624	12.1769		38.6124	16.7725	16.989
	38.6874	12.1539		38.6374	16.6826	16.9904
	38.7124	12.2146		38.6624	16.704	16.9919
	38.7374	12.1525		38.6874	16.6312	16.9933
	38.7624	12.1628		38.7124	16.5203	16.9947
	38.7874	12.1365		38.7374	16.4368	16.9961
	38.8124	12.1783		38.7624	16.5046	16.9975
	38.8374	12.1647		38.7874	16.4147	16.9989
	38.8624	12.207		38.8124	16.4192	17.0003
	38.8874	12.2344		38.8374	16.4766	17.0017
	38.9124	12.2566		38.8624	16.6066	17.0031
	38.9374	12.2438		38.8874	16.5924	17.0045
	38.9624	12.2483		38.9124	16.7762	17.0059
	38.9874	12.2534		38.9374	16.7914	17.0073
	39.0124	12.1679		38.9624	16.8875	17.0086
	39.0374	12.1778		38.9874	16.8503	17.01
	39.0624	12.0872		39.0124	16.8493	17.0114
	39.0874	12.0909		39.0374	16.793	17.0128
	39.1124	12.0779		39.0624	16.8513	17.0141
	39.1374	12.1559		39.0874	16.724	17.0155
	39.1624	12.1802		39.1124	16.6373	17.0169
	39.1874	12.2557		39.1374	16.6308	17.0182
	39.2124	12.2533		39.1624	16.5837	17.0196
	39.2374	12.205		39.1874	16.551	17.021
	39.2624	12.2083		39.2124	16.6339	17.0223
	39.2874	12.1884		39.2374	16.7628	17.0237
	39.3124	12.205		39.2624	16.8317	17.025
	39.3374	12.2432		39.2874	16.879	17.0264
	39.3624	12.2035		39.3124	16.7963	17.0277
	39.3874	12.2033		39.3374	16.7471	17.0291
	39.4124	12.2492		39.3624	16.6082	17.0304
	39.4374	12.2335		39.3874	16.6174	17.0317
	39.4624	12.2402		39.4124	16.4886	17.0331
	39.4874	12.4229		39.4374	16.5735	17.0344
	39.5124	12.4443		39.4624	16.6054	17.0357
	39.5374	12.4489		39.4874	16.681	17.0371
	39.5624	12.4789		39.5124	16.6549	17.0384
	39.5874	12.5149		39.5374	16.7415	17.0397
	39.6124	12.43		39.5624	16.7627	17.041
	39.6374	12.5192		39.5874	16.7164	17.0423
	39.6624	12.5704		39.6124	16.8164	17.0437
	39.6874	12.4989		39.6374	16.9147	17.045
	39.7124	12.5589		39.6624	16.921	17.0463
	39.7374	12.553		39.6874	16.9209	17.0476
	39.7624	12.5722		39.7124	17.0507	17.0489
	39.7874	12.5606		39.7374	16.9469	17.0502
	39.8124	12.6709		39.7624	16.9151	17.0515
	39.8374	12.536		39.7874	16.9968	17.0528
	39.8624	12.6232		39.8124	17.0697	17.0541
	39.8874	12.6182		39.8374	17.0284	17.0554
	39.9124	12.6281		39.8624	17.0668	17.0566
	39.9374	12.645		39.8874	16.9404	17.0579
	39.9624	12.6894		39.9124	16.941	17.0592
	39.9874	12.7043		39.9374	16.7919	17.0605
	40.0124	12.6545		39.9624	16.7746	17.0618
	40.0374	12.6081		39.9874	16.7958	17.063
	40.0624	12.6559		40.0124	16.7788	17.0643
	40.0874	12.6997		40.0374	16.6674	17.0656
	40.1124	12.6705		40.0624	16.7437	17.0669
	40.1374	12.6991		40.0874	16.7647	17.0681
	40.1624	12.7408		40.1124	16.7367	17.0694
	40.1874	12.6277		40.1374	16.8578	17.0706
	40.2124	12.6688		40.1624	16.8916	17.0719
	40.2374	12.6005		40.1874	16.8483	17.0732
	40.2624	12.5834		40.2124	16.8453	17.0744
	40.2874	12.5168		40.2374	16.8222	17.0757
	40.3124	12.6487		40.2624	16.7141	17.0769
	40.3374	12.5971		40.2874	16.789	17.0781
	40.3624	12.7095		40.3124	16.8096	17.0794
	40.3874	12.7898		40.3374	16.8224	17.0806
	40.4124	12.8505		40.3624	16.8676	17.0819
	40.4374	12.7312		40.3874	16.9824	17.0831
	40.4624	12.7392		40.4124	16.9053	17.0843
	40.4874	12.7482		40.4374	16.9954	17.0856
	40.5124	12.6954		40.4624	17.0064	17.0868
	40.5374	12.7548		40.4874	16.9924	17.088
	40.5624	12.8337		40.5124	16.9553	17.0892
	40.5874	12.794		40.5374	17.0008	17.0905
	40.6124	12.7364		40.5624	17.0116	17.0917
	40.6374	12.7604		40.5874	16.9667	17.0929
	40.6624	12.6562		40.6124	16.9697	17.0941
	40.6874	12.7278		40.6374	17.0686	17.0953
	40.7124	12.749		40.6624	17.156	17.0965
	40.7374	12.8223		40.6874	17.1548	17.0977
	40.7624	12.8039		40.7124	17.1619	17.0989
	40.7874	12.853		40.7374	17.2431	17.1001
	40.8124	12.826		40.7624	17.2223	17.1013
	40.8374	12.8963		40.7874	17.0673	17.1025
	40.8624	12.8718		40.8124	17.1005	17.1037
	40.8874	12.8285		40.8374	17.1101	17.1049
	40.9124	12.8685		40.8624	17.0599	17.1061
	40.9374	12.8298		40.8874	16.9785	17.1073
	40.9624	12.7594		40.9124	17.0499	17.1085
	40.9874	12.7534		40.9374	16.9287	17.1097
	41.0124	12.8391		40.9624	16.9621	17.1108
	41.0374	12.7981		40.9874	17.0111	17.112
	41.0624	12.7442		41.0124	17.0384	17.1132
	41.0874	12.7416		41.0374	17.1007	17.1144
	41.1124	12.7828		41.0624	17.1895	17.1155
	41.1374	12.7311		41.0874	17.1986	17.1167
	41.1624	12.8099		41.1124	17.0947	17.1179
	41.1874	12.9032		41.1374	17.1568	17.119
	41.2124	12.916		41.1624	17.0925	17.1202
	41.2374	12.9657		41.1874	17.0809	17.1213
	41.2624	12.9888		41.2124	17.0662	17.1225
	41.2874	13.0031		41.2374	17.125	17.1237
	41.3124	12.9951		41.2624	17.0045	17.1248
	41.3374	13.0562		41.2874	17.0246	17.126
	41.3624	13.0718		41.3124	16.9985	17.1271
	41.3874	13.0411		41.3374	17.074	17.1282
	41.4124	13.0109		41.3624	17.0849	17.1294
	41.4374	12.9842		41.3874	17.1978	17.1305
	41.4624	12.9959		41.4124	17.1336	17.1317
	41.4874	12.9336		41.4374	17.206	17.1328
	41.5124	12.9472		41.4624	17.1503	17.1339
	41.5374	12.9515		41.4874	17.1968	17.1351
	41.5624	13.0046		41.5124	17.0842	17.1362
	41.5874	12.9951		41.5374	17.2261	17.1373
	41.6124	12.9457		41.5624	17.0959	17.1385
	41.6374	12.9364		41.5874	17.0303	17.1396
	41.6624	13.0123		41.6124	17.041	17.1407
	41.6874	12.9477		41.6374	16.9992	17.1418
	41.7124	12.93		41.6624	16.935	17.1429
	41.7374	12.9418		41.6874	16.9545	17.144
	41.7624	13.0659		41.7124	16.9392	17.1452
	41.7874	12.9891		41.7374	16.8581	17.1463
	41.8124	12.981		41.7624	16.9144	17.1474
	41.8374	12.9493		41.7874	17.0133	17.1485
	41.8624	12.9371		41.8124	17.0688	17.1496
	41.8874	12.8632		41.8374	17.0256	17.1507
	41.9124	12.8287		41.8624	17.0209	17.1518
	41.9374	12.7733		41.8874	17.0644	17.1529
	41.9624	12.787		41.9124	16.9156	17.154
	41.9874	12.7646		41.9374	16.8493	17.1551
	42.0124	12.709		41.9624	16.9412	17.1561
	42.0374	12.7185		41.9874	16.8556	17.1572
	42.0624	12.7343		42.0124	16.7594	17.1583
	42.0874	12.6783		42.0374	16.8194	17.1594
	42.1124	12.6894		42.0624	16.7554	17.1605
	42.1374	12.75		42.0874	16.7962	17.1616
	42.1624	12.7228		42.1124	16.7901	17.1626
	42.1874	12.8348		42.1374	16.8774	17.1637
	42.2124	12.8971		42.1624	16.7793	17.1648
	42.2374	12.9001		42.1874	16.8409	17.1659
	42.2624	12.8891		42.2124	16.7275	17.1669
	42.2874	12.8583		42.2374	16.8282	17.168
	42.3124	12.8543		42.2624	16.768	17.1691
	42.3374	12.8319		42.2874	16.7824	17.1701
	42.3624	12.8802		42.3124	16.8184	17.1712
	42.3874	12.7967		42.3374	16.8982	17.1722
	42.4124	12.8605		42.3624	16.8267	17.1733
	42.4374	12.747		42.3874	16.8465	17.1743
	42.4624	12.8425		42.4124	16.8863	17.1754
	42.4874	12.7864		42.4374	16.7777	17.1764
	42.5124	12.8937		42.4624	16.8624	17.1775
	42.5374	12.9505		42.4874	16.8673	17.1785
	42.5624	13.0443		42.5124	16.7895	17.1796
	42.5874	12.9881		42.5374	16.7302	17.1806
	42.6124	13.0693		42.5624	16.7351	17.1817
	42.6374	12.9904		42.5874	16.6041	17.1827
	42.6624	12.9634		42.6124	16.5314	17.1837
	42.6874	13.0374		42.6374	16.5228	17.1848
	42.7124	13.0243		42.6624	16.5158	17.1858
	42.7374	13.0521		42.6874	16.546	17.1868
	42.7624	13.1139		42.7124	16.5169	17.1878
	42.7874	13.1205		42.7374	16.5726	17.1889
	42.8124	13.0691		42.7624	16.7436	17.1899
	42.8374	13.0258		42.7874	16.7791	17.1909
	42.8624	13.0285		42.8124	16.7888	17.1919
	42.8874	13.0315		42.8374	16.8303	17.1929
	42.9124	12.9812		42.8624	16.8439	17.194
	42.9374	12.9499		42.8874	16.7253	17.195
	42.9624	13.0118		42.9124	16.7315	17.196
	42.9874	13.0306		42.9374	16.7668	17.197
	43.0124	13.0356		42.9624	16.7199	17.198
	43.0374	13.0242		42.9874	16.7572	17.199
	43.0624	13.1289		43.0124	16.8324	17.2
	43.0874	13.1709		43.0374	16.7635	17.201
	43.1124	13.1262		43.0624	16.7897	17.202
	43.1374	13.0799		43.0874	16.8916	17.203
	43.1624	13.1497		43.1124	16.9117	17.204
	43.1874	13.0945		43.1374	16.7932	17.205
	43.2124	13.0867		43.1624	16.8374	17.206
	43.2374	13.1017		43.1874	16.8833	17.207
	43.2624	13.0671		43.2124	16.8445	17.2079
	43.2874	13.0609		43.2374	16.8532	17.2089
	43.3124	13.0182		43.2624	16.9425	17.2099
	43.3374	13.0468		43.2874	17.07	17.2109
	43.3624	13.0838		43.3124	16.9586	17.2119
	43.3874	13.2117		43.3374	16.9651	17.2128
	43.4124	13.2306		43.3624	16.9807	17.2138
	43.4374	13.3342		43.3874	16.9537	17.2148
	43.4624	13.413		43.4124	16.815	17.2158
	43.4874	13.3861		43.4374	16.8311	17.2167
	43.5124	13.4223		43.4624	16.7444	17.2177
	43.5374	13.4671		43.4874	16.5842	17.2187
	43.5624	13.4228		43.5124	16.684	17.2196
	43.5874	13.3692		43.5374	16.8339	17.2206
	43.6124	13.3954		43.5624	16.9206	17.2215
	43.6374	13.3512		43.5874	17.0303	17.2225
	43.6624	13.4021		43.6124	17.1987	17.2235
	43.6874	13.4112		43.6374	17.1796	17.2244
	43.7124	13.4111		43.6624	17.1735	17.2254
	43.7374	13.3536		43.6874	17.0852	17.2263
	43.7624	13.3476		43.7124	17.1632	17.2273
	43.7874	13.2726		43.7374	17.1308	17.2282
	43.8124	13.2941		43.7624	17.0662	17.2292
	43.8374	13.2893		43.7874	17.0007	17.2301
	43.8624	13.3388		43.8124	16.9378	17.231
	43.8874	13.3233		43.8374	16.7524	17.232
	43.9124	13.2169		43.8624	16.7907	17.2329
	43.9374	13.135		43.8874	16.8224	17.2338
	43.9624	13.161		43.9124	16.8653	17.2348
	43.9874	13.1308		43.9374	16.9582	17.2357
	44.0124	13.0633		43.9624	17.1304	17.2366
	44.0374	13.2696		43.9874	17.0607	17.2376
	44.0624	13.4073		44.0124	17.07	17.2385
	44.0874	13.3308		44.0374	16.9779	17.2394
	44.1124	13.3333		44.0624	16.9362	17.2403
	44.1374	13.4312		44.0874	16.9458	17.2413
	44.1624	13.3257		44.1124	16.9304	17.2422
	44.1874	13.2785		44.1374	16.9183	17.2431
	44.2124	13.3574		44.1624	16.9218	17.244
	44.2374	13.3209		44.1874	17.0241	17.2449
	44.2624	13.4009		44.2124	16.8953	17.2458
	44.2874	13.3666		44.2374	16.9379	17.2467
	44.3124	13.3696		44.2624	16.9783	17.2476
	44.3374	13.2898		44.2874	17.0824	17.2486
	44.3624	13.3923		44.3124	16.991	17.2495
	44.3874	13.3155		44.3374	16.9805	17.2504
	44.4124	13.3923		44.3624	16.9167	17.2513
	44.4374	13.3096		44.3874	16.8975	17.2522
	44.4624	13.3013		44.4124	16.7529	17.2531
	44.4874	13.2577		44.4374	16.8496	17.2539
	44.5124	13.2363		44.4624	16.8535	17.2548
	44.5374	13.1561		44.4874	17.0261	17.2557
	44.5624	13.1671		44.5124	16.9909	17.2566
	44.5874	13.2395		44.5374	17.1002	17.2575
	44.6124	13.3117		44.5624	17.0414	17.2584
	44.6374	13.3276		44.5874	17.1232	17.2593
	44.6624	13.3539		44.6124	17.0741	17.2602
	44.6874	13.3659		44.6374	17.0199	17.261
	44.7124	13.3239		44.6624	16.9504	17.2619
	44.7374	13.2882		44.6874	16.9582	17.2628
	44.7624	13.3073		44.7124	16.9099	17.2637
	44.7874	13.3259		44.7374	16.8097	17.2645
	44.8124	13.3545		44.7624	16.8663	17.2654
	44.8374	13.3784		44.7874	16.8781	17.2663
	44.8624	13.3413		44.8124	16.8628	17.2672
	44.8874	13.3924		44.8374	16.8094	17.268
	44.9124	13.4164		44.8624	16.8423	17.2689
	44.9374	13.4303		44.8874	16.8063	17.2698
	44.9624	13.4262		44.9124	16.6897	17.2706
	44.9874	13.4608		44.9374	16.5868	17.2715
	45.0124	13.4214		44.9624	16.587	17.2723
	45.0374	13.3727		44.9874	16.57	17.2732
	45.0624	13.3198		45.0124	16.6416	17.274
	45.0874	13.318		45.0374	16.7461	17.2749
	45.1124	13.2684		45.0624	16.8412	17.2757
	45.1374	13.2384		45.0874	16.9533	17.2766
	45.1624	13.2739		45.1124	16.9107	17.2774
	45.1874	13.3096		45.1374	16.8748	17.2783
	45.2124	13.3069		45.1624	16.9304	17.2791
	45.2374	13.3214		45.1874	16.9404	17.28
	45.2624	13.3702		45.2124	16.8231	17.2808
	45.2874	13.3648		45.2374	16.8941	17.2817
	45.3124	13.3498		45.2624	16.8783	17.2825
	45.3374	13.3586		45.2874	16.8778	17.2833
	45.3624	13.4516		45.3124	16.8913	17.2842
	45.3874	13.3901		45.3374	16.9792	17.285
	45.4124	13.3429		45.3624	16.9483	17.2858
	45.4374	13.3517		45.3874	17.0027	17.2867
	45.4624	13.3286		45.4124	16.8768	17.2875
	45.4874	13.203		45.4374	16.9306	17.2883
	45.5124	13.2127		45.4624	16.8717	17.2891
	45.5374	13.2776		45.4874	16.8819	17.29
	45.5624	13.2559		45.5124	16.9524	17.2908
	45.5874	13.2145		45.5374	17.0336	17.2916
	45.6124	13.2999		45.5624	16.9682	17.2924
	45.6374	13.3106		45.5874	16.9823	17.2932
	45.6624	13.2338		45.6124	17.0065	17.2941
	45.6874	13.2251		45.6374	16.9093	17.2949
	45.7124	13.2414		45.6624	16.9323	17.2957
	45.7374	13.1673		45.6874	16.9202	17.2965
	45.7624	13.169		45.7124	16.9865	17.2973
	45.7874	13.1678		45.7374	17.0945	17.2981
	45.8124	13.2172		45.7624	17.0925	17.2989
	45.8374	13.236		45.7874	17.0893	17.2997
	45.8624	13.3059		45.8124	17.0139	17.3005
	45.8874	13.2663		45.8374	16.9846	17.3013
	45.9124	13.325		45.8624	16.9574	17.3021
	45.9374	13.3068		45.8874	16.9623	17.3029
	45.9624	13.3911		45.9124	16.9893	17.3037
	45.9874	13.2543		45.9374	17.093	17.3045
	46.0124	13.3634		45.9624	17.1196	17.3053
	46.0374	13.3545		45.9874	17.1746	17.3061
	46.0624	13.3958		46.0124	17.171	17.3069
	46.0874	13.304		46.0374	17.1387	17.3077
	46.1124	13.4412		46.0624	17.1481	17.3084
	46.1374	13.4492		46.0874	17.1506	17.3092
	46.1624	13.4903		46.1124	17.0807	17.31
	46.1874	13.4863		46.1374	17.171	17.3108
	46.2124	13.5383		46.1624	17.19	17.3116
	46.2374	13.4983		46.1874	17.1988	17.3124
	46.2624	13.4721		46.2124	17.1803	17.3131
	46.2874	13.4187		46.2374	17.2873	17.3139
	46.3124	13.4206		46.2624	17.2444	17.3147
	46.3374	13.4559		46.2874	17.2311	17.3155
	46.3624	13.5088		46.3124	17.2297	17.3162
	46.3874	13.4379		46.3374	17.253	17.317
	46.4124	13.4801		46.3624	17.2239	17.3178
	46.4374	13.5138		46.3874	17.2571	17.3185
	46.4624	13.4883		46.4124	17.3845	17.3193
	46.4874	13.5448		46.4374	17.4957	17.3201
	46.5124	13.5539		46.4624	17.5327	17.3208
	46.5374	13.5692		46.4874	17.5495	17.3216
	46.5624	13.5012		46.5124	17.5221	17.3223
	46.5874	13.5517		46.5374	17.5528	17.3231
	46.6124	13.4738		46.5624	17.5268	17.3238
	46.6374	13.6126		46.5874	17.471	17.3246
	46.6624	13.5373		46.6124	17.5073	17.3254
	46.6874	13.6584		46.6374	17.5351	17.3261
	46.7124	13.55		46.6624	17.6104	17.3269
	46.7374	13.5558		46.6874	17.6129	17.3276
	46.7624	13.5147		46.7124	17.7412	17.3283
	46.7874	13.6006		46.7374	17.7003	17.3291
	46.8124	13.5133		46.7624	17.7567	17.3298
	46.8374	13.6031		46.7874	17.6797	17.3306
	46.8624	13.6354		46.8124	17.6893	17.3313
	46.8874	13.6021		46.8374	17.5554	17.3321
	46.9124	13.6528		46.8624	17.5644	17.3328
	46.9374	13.7627		46.8874	17.5018	17.3335
	46.9624	13.7699		46.9124	17.4321	17.3343
	46.9874	13.7543		46.9374	17.4667	17.335
	47.0124	13.8259		46.9624	17.5256	17.3357
	47.0374	13.739		46.9874	17.4644	17.3365
	47.0624	13.674		47.0124	17.3772	17.3372
	47.0874	13.5739		47.0374	17.4494	17.3379
	47.1124	13.7106		47.0624	17.5195	17.3386
	47.1374	13.6499		47.0874	17.4827	17.3394
	47.1624	13.672		47.1124	17.5414	17.3401
	47.1874	13.6925		47.1374	17.5976	17.3408
	47.2124	13.7662		47.1624	17.583	17.3415
	47.2374	13.6184		47.1874	17.3992	17.3423
	47.2624	13.6167		47.2124	17.3304	17.343
	47.2874	13.6419		47.2374	17.3049	17.3437
	47.3124	13.5399		47.2624	17.2994	17.3444
	47.3374	13.5579		47.2874	17.2459	17.3451
	47.3624	13.5794		47.3124	17.3028	17.3458
	47.3874	13.519		47.3374	17.4432	17.3465
	47.4124	13.5057		47.3624	17.4663	17.3472
	47.4374	13.5498		47.3874	17.4524	17.348
	47.4624	13.5258		47.4124	17.4551	17.3487
	47.4874	13.5031		47.4374	17.4735	17.3494
	47.5124	13.5379		47.4624	17.3676	17.3501
	47.5374	13.5127		47.4874	17.3705	17.3508
	47.5624	13.4626		47.5124	17.4021	17.3515
	47.5874	13.5047		47.5374	17.4149	17.3522
	47.6124	13.5941		47.5624	17.4485	17.3529
	47.6374	13.5048		47.5874	17.5446	17.3536
	47.6624	13.6376		47.6124	17.4963	17.3543
	47.6874	13.6541		47.6374	17.5381	17.355
	47.7124	13.6634		47.6624	17.5663	17.3556
	47.7374	13.6209		47.6874	17.5697	17.3563
	47.7624	13.7287		47.7124	17.4918	17.357
	47.7874	13.6774		47.7374	17.5019	17.3577
	47.8124	13.7661		47.7624	17.5421	17.3584
	47.8374	13.7317		47.7874	17.4605	17.3591
	47.8624	13.7468		47.8124	17.3384	17.3598
	47.8874	13.7179		47.8374	17.3449	17.3605
	47.9124	13.7433		47.8624	17.3532	17.3611
	47.9374	13.6693		47.8874	17.2566	17.3618
	47.9624	13.7019		47.9124	17.2265	17.3625
	47.9874	13.6129		47.9374	17.3243	17.3632
	48.0124	13.6694		47.9624	17.3361	17.3638
	48.0374	13.4961		47.9874	17.344	17.3645
	48.0624	13.5012		48.0124	17.2854	17.3652
	48.0874	13.518		48.0374	17.2868	17.3659
	48.1124	13.5816		48.0624	17.237	17.3665
	48.1374	13.5461		48.0874	17.2279	17.3672
	48.1624	13.6351		48.1124	17.1634	17.3679
	48.1874	13.6487		48.1374	17.1222	17.3685
	48.2124	13.6219		48.1624	17.2716	17.3692
	48.2374	13.5535		48.1874	17.3075	17.3699
	48.2624	13.5835		48.2124	17.3051	17.3705
	48.2874	13.5352		48.2374	17.3846	17.3712
	48.3124	13.5567		48.2624	17.5317	17.3719
	48.3374	13.5539		48.2874	17.3756	17.3725
	48.3624	13.661		48.3124	17.4197	17.3732
	48.3874	13.6596		48.3374	17.4576	17.3738
	48.4124	13.804		48.3624	17.3788	17.3745
	48.4374	13.8253		48.3874	17.3478	17.3751
	48.4624	13.8771		48.4124	17.4331	17.3758
	48.4874	13.8855		48.4374	17.3623	17.3764
	48.5124	13.9128		48.4624	17.2785	17.3771
	48.5374	13.8991		48.4874	17.3401	17.3777
	48.5624	13.9001		48.5124	17.433	17.3784
	48.5874	13.8967		48.5374	17.392	17.379
	48.6124	13.8838		48.5624	17.4428	17.3797
	48.6374	13.9363		48.5874	17.5349	17.3803
	48.6624	14.0058		48.6124	17.5244	17.381
	48.6874	14.0853		48.6374	17.3288	17.3816
	48.7124	14.0698		48.6624	17.3271	17.3822
	48.7374	14.0764		48.6874	17.4508	17.3829
	48.7624	14.1054		48.7124	17.4249	17.3835
	48.7874	14.0399		48.7374	17.4535	17.3841
	48.8124	13.9788		48.7624	17.5474	17.3848
	48.8374	13.9173		48.7874	17.563	17.3854
	48.8624	13.9466		48.8124	17.4648	17.386
	48.8874	13.8486		48.8374	17.4876	17.3867
	48.9124	13.8331		48.8624	17.4714	17.3873
	48.9374	13.8277		48.8874	17.493	17.3879
	48.9624	13.8803		48.9124	17.3721	17.3886
	48.9874	13.8023		48.9374	17.3351	17.3892
	49.0124	13.8803		48.9624	17.2935	17.3898
	49.0374	13.8412		48.9874	17.2935	17.3904
	49.0624	13.8091		49.0124	17.3151	17.3911
	49.0874	13.8033		49.0374	17.4179	17.3917
	49.1124	13.8557		49.0624	17.3308	17.3923
	49.1374	13.789		49.0874	17.303	17.3929
	49.1624	13.8212		49.1124	17.2435	17.3935
	49.1874	13.8148		49.1374	17.1804	17.3941
	49.2124	13.7462		49.1624	17.2919	17.3948
	49.2374	13.7757		49.1874	17.3342	17.3954
	49.2624	13.7023		49.2124	17.402	17.396
	49.2874	13.6022		49.2374	17.3177	17.3966
	49.3124	13.663		49.2624	17.2092	17.3972
	49.3374	13.6442		49.2874	17.0881	17.3978
	49.3624	13.5827		49.3124	17.1041	17.3984
	49.3874	13.6096		49.3374	17.0923	17.399
	49.4124	13.7603		49.3624	17.2103	17.3996
	49.4374	13.77		49.3874	17.308	17.4002
	49.4624	13.7989		49.4124	17.3648	17.4008
	49.4874	13.8437		49.4374	17.4516	17.4014
	49.5124	13.9276		49.4624	17.4209	17.402
	49.5374	13.8442		49.4874	17.4726	17.4026
	49.5624	13.8365		49.5124	17.5673	17.4032
	49.5874	13.9508		49.5374	17.6062	17.4038
	49.6124	13.906		49.5624	17.5858	17.4044
	49.6374	13.8378		49.5874	17.7557	17.405
	49.6624	13.9551		49.6124	17.729	17.4056
	49.6874	13.9704		49.6374	17.7789	17.4062
	49.7124	13.9025		49.6624	17.8319	17.4068
	49.7374	13.9063		49.6874	17.8705	17.4074
	49.7624	13.9341		49.7124	17.7761	17.408
	49.7874	13.8646		49.7374	17.7686	17.4086
	49.8124	13.8305		49.7624	17.7743	17.4091
	49.8374	13.8152		49.7874	17.7337	17.4097
	49.8624	13.7797		49.8124	17.7129	17.4103
	49.8874	13.7812		49.8374	17.7499	17.4109
	49.9124	13.7762		49.8624	17.7638	17.4115
	49.9374	13.7682		49.8874	17.6373	17.4121
	49.9624	13.7801		49.9124	17.5901	17.4126
	49.9874	13.8572		49.9374	17.6483	17.4132
	50.0124	13.8413		49.9624	17.606	17.4138
[truncated: 1,892 more rows]

## Sheet: Figure 2d
Figure 2d
	Number of stator units	0	1	2	3	4
	Mean dwell time (s)	12.8872	1.58851	1.3075	1.33606	1.68537
	Standard error	1.96625	0.254463	0.159839	0.155183	0.188152

## Sheet: Figure 3a
Figure 3a
	Ensemble average speeds under constant assisting torque				Ensemble average speeds			Ensemble average speeds after t_1
		15 V^2	5 V^2			0 V^2			0 V^2
	t (s)	<omega/omega_ss>	<omega/omega_ss>		t (s)	<omega/omega_ss>		t (s)	<omega/omega_ss>_s
	0	0.998027	1.00235		0	0.983373		21.0624	0.0378137
	0.025	0.994606	0.987515		0.025	0.978484		21.0874	0.0474166
	0.05	1.00006	0.99506		0.05	0.98084		21.1124	0.0638084
	0.075	0.995919	0.97529		0.075	0.980879		21.1374	0.0743832
	0.1	0.986773	0.976293		0.1	0.980862		21.1624	0.0824589
	0.125	0.99367	0.992549		0.125	0.975733		21.1874	0.0924499
	0.15	0.987913	0.987048		0.15	0.978878		21.2124	0.101392
	0.175	0.996264	0.984476		0.175	0.979268		21.2374	0.107414
	0.2	0.994213	0.980546		0.2	0.978264		21.2624	0.122093
	0.225	0.959391	0.996429		0.225	0.983505		21.2874	0.134544
	0.25	0.967158	0.985075		0.25	0.983383		21.3124	0.145818
	0.275	0.967848	0.990333		0.275	0.98451		21.3374	0.150748
	0.3	0.9628	0.986852		0.3	0.978147		21.3624	0.152513
	0.325	0.957898	0.995224		0.325	0.978507		21.3874	0.147373
	0.35	1.00126	0.980873		0.35	0.972446		21.4124	0.144561
	0.375	0.98723	0.978318		0.375	0.972389		21.4374	0.146871
	0.4	0.995571	0.979002		0.4	0.966229		21.4624	0.149359
	0.425	0.98679	0.977478		0.425	0.968897		21.4874	0.156686
	0.45	0.99987	0.977894		0.45	0.96609		21.5124	0.166319
	0.475	0.990985	0.986603		0.475	0.972513		21.5374	0.171847
	0.5	1.00202	1.00642		0.5	0.974604		21.5624	0.174222
	0.525	0.96705	1.00547		0.525	0.975679		21.5874	0.178853
	0.55	0.982167	1.00647		0.55	0.982422		21.6124	0.174621
	0.575	0.994318	1.00254		0.575	0.986926		21.6374	0.172255
	0.6	0.982975	0.999672		0.6	0.987572		21.6624	0.172309
	0.625	0.978359	0.988314		0.625	0.989844		21.6874	0.171058
	0.65	1.01852	0.96654		0.65	0.991846		21.7124	0.17059
	0.675	0.996216	0.968959		0.675	0.991369		21.7374	0.172417
	0.7	0.962502	0.963663		0.7	0.990367		21.7624	0.173259
	0.725	0.966532	0.958353		0.725	0.991918		21.7874	0.171182
	0.75	0.958973	0.952392		0.75	0.990611		21.8124	0.171996
	0.775	0.952737	0.966148		0.775	0.991898		21.8374	0.178294
	0.8	0.961296	0.967172		0.8	0.992143		21.8624	0.181456
	0.825	0.980914	0.97588		0.825	0.990081		21.8874	0.185352
	0.85	0.978729	0.991716		0.85	0.981808		21.9124	0.189515
	0.875	0.965115	1.00625		0.875	0.985111		21.9374	0.191021
	0.9	0.969517	1.00393		0.9	0.983885		21.9624	0.186838
	0.925	0.976562	1.01693		0.925	0.98277		21.9874	0.191266
	0.95	0.963811	1.02311		0.95	0.986504		22.0124	0.188508
	0.975	0.980951	1.02562		0.975	0.98869		22.0374	0.190357
	1	1.01071	1.0201		1	0.981042		22.0624	0.194478
	1.025	1.00337	1.03119		1.025	0.984227		22.0874	0.199579
	1.05	1.00093	1.02264		1.05	0.980694		22.1124	0.201988
	1.075	1.01157	1.02019		1.075	0.977828		22.1374	0.208282
	1.1	1.00639	1.01438		1.1	0.983295		22.1624	0.211686
	1.125	1.00896	1.01983		1.125	0.993444		22.1874	0.219622
	1.15	1.00609	1.0072		1.15	0.997091		22.2124	0.219651
	1.175	0.993974	1.00728		1.175	0.996859		22.2374	0.219233
	1.2	1.00954	1.0067		1.2	0.996278		22.2624	0.220812
	1.225	1.00743	1.00888		1.225	0.990868		22.2874	0.222914
	1.25	0.9911	1.00184		1.25	0.987974		22.3124	0.215503
	1.275	0.988712	1.01091		1.275	0.980252		22.3374	0.212705
	1.3	1.00196	1.00407		1.3	0.988376		22.3624	0.214613
	1.325	0.983929	0.99951		1.325	0.98671		22.3874	0.221031
	1.35	0.976798	0.991116		1.35	0.993895		22.4124	0.222201
	1.375	0.971905	0.984904		1.375	0.992335		22.4374	0.227475
	1.4	0.984277	0.984295		1.4	0.997389		22.4624	0.232754
	1.425	0.985253	0.985008		1.425	1.00115		22.4874	0.235553
	1.45	0.981504	0.994652		1.45	1.00628		22.5124	0.230903
	1.475	0.988957	0.995827		1.475	1.00233		22.5374	0.234378
	1.5	1.00801	1.00982		1.5	1.00473		22.5624	0.234906
	1.525	1.00897	1.01097		1.525	1.00335		22.5874	0.240998
	1.55	1.0104	1.01363		1.55	0.996753		22.6124	0.242494
	1.575	1.01457	1.00605		1.575	0.996369		22.6374	0.24477
	1.6	1.02118	1.00795		1.6	0.995306		22.6624	0.238941
	1.625	1.01376	1.00834		1.625	0.996732		22.6874	0.239167
	1.65	1.00239	0.99167		1.65	0.995354		22.7124	0.236346
	1.675	1.01037	0.989347		1.675	0.997944		22.7374	0.233825
	1.7	1.02665	0.988831		1.7	0.998052		22.7624	0.234797
	1.725	1.00591	0.997022		1.725	0.997851		22.7874	0.240913
	1.75	1.01211	1.00319		1.75	0.994271		22.8124	0.243946
	1.775	1.02519	1.01606		1.775	0.994649		22.8374	0.245773
	1.8	1.01108	1.01938		1.8	0.99322		22.8624	0.250245
	1.825	1.01574	1.02382		1.825	0.991963		22.8874	0.254223
	1.85	1.01832	1.02095		1.85	0.994121		22.9124	0.255778
	1.875	0.998346	1.01165		1.875	0.993439		22.9374	0.258223
	1.9	0.977347	1.00834		1.9	0.992136		22.9624	0.258488
	1.925	0.971975	0.997136		1.925	0.988055		22.9874	0.258627
	1.95	0.95304	0.995583		1.95	0.990807		23.0124	0.255061
	1.975	0.965528	0.99065		1.975	0.990934		23.0374	0.255403
	2	0.982109	0.982393		2	0.992849		23.0624	0.253601
	2.025	0.988706	0.981596		2.025	0.996537		23.0874	0.254958
	2.05	1.00595	0.981738		2.05	0.994179		23.1124	0.262321
	2.075	1.01192	0.968155		2.075	0.992851		23.1374	0.271172
	2.1	0.997875	0.974248		2.1	0.990491		23.1624	0.276797
	2.125	0.989031	0.986208		2.125	0.992489		23.1874	0.287701
	2.15	1.00153	1.00266		2.15	0.991755		23.2124	0.295263
	2.175	0.980694	1.00419		2.175	0.995719		23.2374	0.29474
	2.2	0.978199	1.01347		2.2	0.992184		23.2624	0.291494
	2.225	0.990404	1.01864		2.225	0.995045		23.2874	0.290739
	2.25	1.00665	1.01336		2.25	0.992491		23.3124	0.286464
	2.275	0.998378	1.0082		2.275	0.991498		23.3374	0.281262
	2.3	1.022	1.01756		2.3	0.992224		23.3624	0.282861
	2.325	1.02295	1.02328		2.325	0.998384		23.3874	0.286339
	2.35	1.01498	1.01441		2.35	0.99673		23.4124	0.287231
	2.375	1.00528	1.01323		2.375	1.00371		23.4374	0.292058
	2.4	1.01136	0.998729		2.4	1.0029		23.4624	0.301004
	2.425	0.992611	1.00686		2.425	1.00216		23.4874	0.304194
	2.45	0.995734	1.00191		2.45	1.00286		23.5124	0.309823
	2.475	0.988072	0.99297		2.475	0.999444		23.5374	0.315627
	2.5	0.997107	0.986691		2.5	0.992875		23.5624	0.314393
	2.525	0.990214	1.00096		2.525	0.990873		23.5874	0.313797
	2.55	0.992511	0.988013		2.55	0.991868		23.6124	0.318041
	2.575	0.967273	0.993575		2.575	0.992236		23.6374	0.31623
	2.6	0.965632	1.00354		2.6	0.997714		23.6624	0.318497
	2.625	0.949468	1.00555		2.625	1.00058		23.6874	0.322974
	2.65	0.950618	1.00485		2.65	1.00408		23.7124	0.325428
	2.675	0.948447	1.01244		2.675	1.00007		23.7374	0.32305
	2.7	0.976702	1.02158		2.7	1.00288		23.7624	0.324796
	2.725	0.987149	1.01128		2.725	1.00015		23.7874	0.325724
	2.75	0.999993	1.01515		2.75	1.0024		23.8124	0.330147
	2.775	1.00493	1.02615		2.775	1.01029		23.8374	0.335438
	2.8	1.00786	1.02304		2.8	1.01196		23.8624	0.340508
	2.825	1.01205	1.01681		2.825	1.00942		23.8874	0.34486
	2.85	1.01685	1.02683		2.85	1.01098		23.9124	0.344488
	2.875	1.00362	1.01865		2.875	1.01119		23.9374	0.346568
	2.9	0.999016	1.00313		2.9	1.0077		23.9624	0.343834
	2.925	1.00845	1.0029		2.925	1.01332		23.9874	0.342812
	2.95	1.00811	1.00801		2.95	1.01172		24.0124	0.345884
	2.975	1.00334	0.991949		2.975	1.0182		24.0374	0.34857
	3	0.993759	0.998445		3	1.00875		24.0624	0.345529
	3.025	1.00024	0.995684		3.025	1.00386		24.0874	0.347803
	3.05	1.00972	1.00368		3.05	0.99789		24.1124	0.350415
	3.075	0.996453	0.992391		3.075	0.997468		24.1374	0.344514
	3.1	1.00708	1.01052		3.1	0.99066		24.1624	0.34948
	3.125	1.00116	1.01332		3.125	0.994834		24.1874	0.353924
	3.15	0.988962	1.01967		3.15	0.998011		24.2124	0.356568
	3.175	0.972421	1.01108		3.175	1.0007		24.2374	0.357801
	3.2	0.981075	1.00027		3.2	1.00356		24.2624	0.364212
	3.225	0.973727	1.00829		3.225	1.00133		24.2874	0.360778
	3.25	0.994868	1.00676		3.25	0.997079		24.3124	0.358568
	3.275	1.00617	1.00018		3.275	0.997516		24.3374	0.360399
	3.3	1.00647	1.0046		3.3	1.0008		24.3624	0.360429
	3.325	1.01789	1.01002		3.325	0.999567		24.3874	0.358806
	3.35	1.01637	0.995029		3.35	1.00544		24.4124	0.362341
	3.375	1.01627	0.984936		3.375	1.01119		24.4374	0.364175
	3.4	1.00998	0.996686		3.4	1.01007		24.4624	0.361993
	3.425	1.01686	0.990869		3.425	1.00783		24.4874	0.359901
	3.45	0.991863	0.992816		3.45	1.01224		24.5124	0.364877
	3.475	1.00745	0.994995		3.475	1.00969		24.5374	0.36545
	3.5	1.01491	1.01143		3.5	1.00906		24.5624	0.365786
	3.525	1.01572	1.01573		3.525	1.00779		24.5874	0.364053
	3.55	1.01099	1.00685		3.55	1.00956		24.6124	0.365576
	3.575	1.02857	1.00731		3.575	0.997081		24.6374	0.36679
	3.6	1.01393	0.995261		3.6	1.00043		24.6624	0.364809
	3.625	1.00499	0.999951		3.625	0.998685		24.6874	0.371162
	3.65	0.998183	0.988606		3.65	0.997769		24.7124	0.370541
	3.675	1.00009	1.0109		3.675	0.999962		24.7374	0.374309
	3.7	0.998057	1.00511		3.7	1.003		24.7624	0.371794
	3.725	1.00343	1.0216		3.725	1.00366		24.7874	0.376251
	3.75	1.01835	1.01553		3.75	1.00041		24.8124	0.373167
	3.775	1.02599	1.02157		3.775	1.00213		24.8374	0.38176
	3.8	1.02768	1.01431		3.8	0.997227		24.8624	0.386058
	3.825	1.03275	1.01576		3.825	1.00504		24.8874	0.385362
	3.85	1.0255	1.02389		3.85	1.0018		24.9124	0.386118
	3.875	1.0237	1.00684		3.875	1.00805		24.9374	0.385718
	3.9	1.03454	0.998188		3.9	1.00751		24.9624	0.380693
	3.925	1.02739	1.00279		3.925	1.01913		24.9874	0.376582
	3.95	1.00491	1.0006		3.95	1.01049		25.0124	0.382174
	3.975	1.0122	0.990708		3.975	1.01233		25.0374	0.381159
	4	0.999601	0.998219		4	1.00984		25.0624	0.381476
	4.025	0.990581	1.00625		4.025	1.01606		25.0874	0.385424
	4.05	0.987975	0.993067		4.05	1.01039		25.1124	0.387029
	4.075	1.00634	0.99768		4.075	1.01151		25.1374	0.386895
	4.1	1.00632	0.999602		4.1	1.01269		25.1624	0.389413
	4.125	0.990112	0.992267		4.125	1.01454		25.1874	0.392691
	4.15	0.98702	0.990435		4.15	1.00854		25.2124	0.398279
	4.175	1.00009	0.989612		4.175	1.00292		25.2374	0.398761
	4.2	0.97171	1.0001		4.2	1.00677		25.2624	0.399073
	4.225	0.953166	0.996177		4.225	1.0017		25.2874	0.402235
	4.25	0.978906	1.01492		4.25	1.00366		25.3124	0.401135
	4.275	0.990562	1.01914		4.275	1.00618		25.3374	0.395039
	4.3	0.978863	1.01984		4.3	1.00687		25.3624	0.39783
	4.325	1.00742	1.02055		4.325	1.00669		25.3874	0.396582
	4.35	1.0213	1.01275		4.35	1.00612		25.4124	0.394016
	4.375	1.01289	1.0147		4.375	1.00403		25.4374	0.394745
	4.4	1.0061	1.00371		4.4	1.00727		25.4624	0.397796
	4.425	1.01831	1.01229		4.425	1.00819		25.4874	0.398383
	4.45	1.01209	1.00457		4.45	1.00225		25.5124	0.404704
	4.475	1.01482	1.01281		4.475	1.00548		25.5374	0.405819
	4.5	1.022	1.00569		4.5	1.00671		25.5624	0.411623
	4.525	1.02046	1.01081		4.525	1.0024		25.5874	0.415412
	4.55	1.00698	0.994141		4.55	1.00598		25.6124	0.420938
	4.575	1.00471	0.99336		4.575	1.01136		25.6374	0.420656
	4.6	1.01604	0.990973		4.6	1.01422		25.6624	0.425558
	4.625	1.01278	0.990879		4.625	1.01091		25.6874	0.422515
	4.65	1.00123	0.982678		4.65	1.01332		25.7124	0.425634
	4.675	0.996615	0.999604		4.675	1.00839		25.7374	0.422506
	4.7	1.00096	0.992192		4.7	1.01091		25.7624	0.423538
	4.725	0.998856	1.00701		4.725	1.00787		25.7874	0.421802
	4.75	1.00123	0.989372		4.75	1.01383		25.8124	0.422223
	4.775	1.00005	0.993897		4.775	1.01053		25.8374	0.422763
	4.8	1.00807	0.986114		4.8	1.01317		25.8624	0.424963
	4.825	1.00504	0.979788		4.825	1.01432		25.8874	0.430611
	4.85	1.00749	0.966857		4.85	1.01601		25.9124	0.434771
	4.875	0.991763	0.981781		4.875	1.01383		25.9374	0.441748
	4.9	1.00908	0.990612		4.9	1.01753		25.9624	0.446135
	4.925	1.00206	0.976998		4.925	1.01977		25.9874	0.446169
	4.95	1.01119	1.0065		4.95	1.01617		26.0124	0.443548
	4.975	0.99578	1.01517		4.975	1.01638		26.0374	0.443344
	5	1.00322	1.00861		5	1.01399		26.0624	0.444714
	5.025	0.998585	1.00176		5.025	1.01575		26.0874	0.443228
	5.05	1.00407	1.01653		5.05	1.01561		26.1124	0.446187
	5.075	0.99567	0.999407		5.075	1.01022		26.1374	0.448147
	5.1	1.00144	0.994333		5.1	1.01052		26.1624	0.450969
	5.125	0.99664	0.999208		5.125	1.01081		26.1874	0.447519
	5.15	0.992101	1.00152		5.15	1.01222		26.2124	0.444814
	5.175	0.988512	1.00538		5.175	1.01113		26.2374	0.450401
	5.2	0.962459	1.01045		5.2	1.0128		26.2624	0.450743
	5.225	0.95726	1.00069		5.225	1.01348		26.2874	0.450027
	5.25	0.970568	0.992382		5.25	1.01846		26.3124	0.454473
	5.275	0.962478	0.979231		5.275	1.0117		26.3374	0.458274
	5.3	0.979004	0.983181		5.3	1.01078		26.3624	0.458338
	5.325	1.01505	0.983121		5.325	1.00806		26.3874	0.457807
	5.35	1.00949	0.981343		5.35	1.0061		26.4124	0.457368
	5.375	0.993094	0.981934		5.375	1.00492		26.4374	0.457904
	5.4	1.00267	0.993756		5.4	1.00174		26.4624	0.461023
	5.425	1.00724	0.992108		5.425	1.00425		26.4874	0.463582
	5.45	1.00583	0.990474		5.45	1.00042		26.5124	0.4671
	5.475	1.00428	0.999168		5.475	1.00204		26.5374	0.469792
	5.5	1.00576	0.978199		5.5	0.998735		26.5624	0.47605
	5.525	1.0126	0.967485		5.525	1.00519		26.5874	0.475171
	5.55	0.999569	0.945129		5.55	0.995531		26.6124	0.47693
	5.575	0.985353	0.94121		5.575	1.00486		26.6374	0.478351
	5.6	0.997248	0.939641		5.6	1.00184		26.6624	0.482819
	5.625	1.01637	0.970687		5.625	1.00427		26.6874	0.477592
	5.65	0.99239	0.968697		5.65	0.997251		26.7124	0.481895
	5.675	0.992854	0.989964		5.675	1.0044		26.7374	0.482853
	5.7	1.00036	0.98484		5.7	1.00767		26.7624	0.483114
	5.725	0.998089	0.974923		5.725	1.00887		26.7874	0.482774
	5.75	0.987535	0.970323		5.75	1.00898		26.8124	0.484947
	5.775	0.999039	0.977331		5.775	1.00867		26.8374	0.483846
	5.8	1.01205	0.95843		5.8	1.01148		26.8624	0.47936
	5.825	0.999769	0.964326		5.825	1.00278		26.8874	0.479073
	5.85	1.00066	0.965557		5.85	1.00547		26.9124	0.48083
	5.875	0.996654	0.963533		5.875	1.00139		26.9374	0.480881
	5.9	1.0166	0.971841		5.9	1.00672		26.9624	0.488213
	5.925	0.98266	0.971647		5.925	1.00402		26.9874	0.493393
	5.95	0.997361	0.976538		5.95	1.00884		27.0124	0.496979
	5.975	1.00112	0.973701		5.975	1.00474		27.0374	0.502677
	6	1.01227	0.974566		6	1.00798		27.0624	0.510439
	6.025	0.99653	0.962843		6.025	1.00425		27.0874	0.506138
	6.05	1.01504	0.962527		6.05	1.00532		27.1124	0.507172
	6.075	1.0117	0.951446		6.075	1.00433		27.1374	0.508209
	6.1	1.00353	0.95302		6.1	1.00258		27.1624	0.507376
	6.125	0.98491	0.967069		6.125	0.995076		27.1874	0.502796
	6.15	0.984925	0.963318		6.15	0.9942		27.2124	0.500331
	6.175	0.970685	0.976959		6.175	0.989319		27.2374	0.50395
	6.2	0.973376	0.987972		6.2	0.991948		27.2624	0.503397
	6.225	0.975181	0.989751		6.225	0.993098		27.2874	0.499569
	6.25	0.993863	0.987712		6.25	0.998113		27.3124	0.504389
	6.275	0.990473	0.99125		6.275	0.998333		27.3374	0.509831
	6.3	1.00897	0.995993		6.3	1.00457		27.3624	0.508107
	6.325	1.00938	0.986285		6.325	1.00169		27.3874	0.509271
	6.35	1.00612	0.99372		6.35	0.999026		27.4124	0.509748
	6.375	0.995567	0.98561		6.375	1.00054		27.4374	0.508878
	6.4	1.00256	0.990328		6.4	1.00046		27.4624	0.508989
	6.425	1.01449	0.986349		6.425	0.991843		27.4874	0.511651
	6.45	1.02019	0.988521		6.45	0.992163		27.5124	0.512321
	6.475	1.01291	0.992592		6.475	0.992412		27.5374	0.515379
	6.5	1.01839	0.977756		6.5	0.99027		27.5624	0.519045
	6.525	1.0266	0.991803		6.525	0.993609		27.5874	0.521709
	6.55	1.00754	0.988238		6.55	0.99934		27.6124	0.51966
	6.575	1.00326	0.986334		6.575	0.998322		27.6374	0.52603
	6.6	1.01422	0.985381		6.6	1.00138		27.6624	0.526408
	6.625	1.02017	0.988965		6.625	1.00269		27.6874	0.526581
	6.65	1.00659	0.979207		6.65	1.0022		27.7124	0.526388
	6.675	1.01005	0.973802		6.675	0.996113		27.7374	0.528814
	6.7	1.01204	0.976703		6.7	1.00334		27.7624	0.529449
	6.725	1.00909	0.972814		6.725	0.99902		27.7874	0.532124
	6.75	0.98841	0.988008		6.75	0.995657		27.8124	0.529156
	6.775	0.991175	0.993163		6.775	0.995312		27.8374	0.526878
	6.8	0.996591	0.99086		6.8	0.999517		27.8624	0.527662
	6.825	1.00122	0.99899		6.825	0.991341		27.8874	0.530077
	6.85	1.00297	0.996853		6.85	0.994376		27.9124	0.531254
	6.875	1.01541	0.993042		6.875	0.997566		27.9374	0.533473
	6.9	1.0113	0.991842		6.9	0.995753		27.9624	0.534962
	6.925	1.00147	0.997002		6.925	0.99705		27.9874	0.530883
	6.95	0.998044	0.98973		6.95	0.999453		28.0124	0.527472
	6.975	0.991185	0.993717		6.975	1.00326		28.0374	0.526792
	7	0.994634	0.999502		7	1.0068		28.0624	0.521294
	7.025	0.994832	0.976228		7.025	1.00734		28.0874	0.524764
	7.05	1.00821	0.988574		7.05	1.00554		28.1124	0.525059
	7.075	1.00401	0.987096		7.075	1.00843		28.1374	0.521905
	7.1	1.0056	0.989036		7.1	1.00613		28.1624	0.519407
	7.125	1.01758	0.981813		7.125	1.00019		28.1874	0.52585
	7.15	1.02937	0.993337		7.15	1.0015		28.2124	0.524374
	7.175	1.01265	0.987271		7.175	1.00179		28.2374	0.530749
	7.2	1.00044	0.989951		7.2	0.995968		28.2624	0.538351
	7.225	1.02034	0.996009		7.225	0.997431		28.2874	0.543997
	7.25	1.00348	0.992034		7.25	0.997629		28.3124	0.544716
	7.275	1.01257	1.0019		7.275	0.999377		28.3374	0.550106
	7.3	1.00491	1.0073		7.3	0.999973		28.3624	0.549179
	7.325	0.987638	1.01234		7.325	1.00433		28.3874	0.549908
	7.35	0.962056	1.00387		7.35	1.0054		28.4124	0.552238
	7.375	0.962112	1.01748		7.375	1.00293		28.4374	0.55484
	7.4	0.954185	1.01647		7.4	1.00042		28.4624	0.552842
	7.425	0.969274	1.00198		7.425	0.999953		28.4874	0.553302
	7.45	0.994139	0.995502		7.45	0.996254		28.5124	0.55358
	7.475	1.01741	0.987656		7.475	0.993698		28.5374	0.553519
	7.5	1.01731	0.977411		7.5	0.996997		28.5624	0.552602
	7.525	1.01091	0.971519		7.525	0.995275		28.5874	0.554473
	7.55	1.01254	0.971104		7.55	0.997032		28.6124	0.561251
	7.575	1.01043	0.976461		7.575	0.998277		28.6374	0.560355
	7.6	1.0089	0.973129		7.6	1.00166		28.6624	0.567945
	7.625	1.01402	0.97491		7.625	1.00462		28.6874	0.567692
	7.65	1.00613	0.987113		7.65	1.00597		28.7124	0.567578
	7.675	1.01495	0.99941		7.675	1.00632		28.7374	0.564214
	7.7	1.02749	0.991787		7.7	1.00611		28.7624	0.568711
	7.725	1.00407	1.01993		7.725	1.00203		28.7874	0.569451
	7.75	0.997884	1.02057		7.75	0.997852		28.8124	0.573484
	7.775	1.0212	1.01093		7.775	1.00028		28.8374	0.577589
	7.8	1.00645	1.01217		7.8	1.00009		28.8624	0.576509
	7.825	1.00606	1.0122		7.825	1.00227		28.8874	0.571395
	7.85	1.01937	0.997984		7.85	1.00178		28.9124	0.559369
	7.875	1.03604	0.995622		7.875	1.00385		28.9374	0.553073
	7.9	1.01974	1.00151		7.9	1.00616		28.9624	0.550248
	7.925	1.01779	1.0086		7.925	1.00256		28.9874	0.553236
	7.95	0.990592	1.01919		7.95	1.00066		29.0124	0.556451
	7.975	1.00482	1.01133		7.975	0.997754		29.0374	0.561693
	8	0.99835	1.0057		8	0.997281		29.0624	0.567734
	8.025	1.00382	1.01421		8.025	0.988454		29.0874	0.568334
	8.05	1.01278	1.00392		8.05	0.990689		29.1124	0.565187
	8.075	1.03902	1.01252		8.075	0.992422		29.1374	0.566361
	8.1	0.998211	1.01474		8.1	0.999301		29.1624	0.565464
	8.125	0.989093	1.02134		8.125	0.997461		29.1874	0.567314
	8.15	0.985564	1.01211		8.15	1.00596		29.2124	0.573697
	8.175	0.97447	1.00467		8.175	1.00606		29.2374	0.573179
	8.2	0.967844	0.996024		8.2	1.00241		29.2624	0.574109
	8.225	1.00584	1.0061		8.225	1.00096		29.2874	0.578771
	8.25	0.992558	1.01249		8.25	0.99903		29.3124	0.58011
	8.275	1.00115	1.01676		8.275	0.996259		29.3374	0.574072
	8.3	1.01604	1.02253		8.3	0.996221		29.3624	0.582544
	8.325	1.01929	1.0111		8.325	0.998046		29.3874	0.585714
	8.35	1.00871	1.01575		8.35	0.999811		29.4124	0.580954
	8.375	1.02894	1.01495		8.375	1.00379		29.4374	0.584162
	8.4	1.02391	1.00187		8.4	1.00476		29.4624	0.589889
	8.425	1.00886	1.00301		8.425	1.00449		29.4874	0.587246
	8.45	1.01403	1.01324		8.45	1.01046		29.5124	0.586784
	8.475	1.00978	1.00118		8.475	1.00556		29.5374	0.594278
	8.5	1.00012	1.00106		8.5	1.0067		29.5624	0.595158
	8.525	0.987654	1.01391		8.525	1.00924		29.5874	0.586465
	8.55	0.985746	1.00965		8.55	1.00942		29.6124	0.593177
	8.575	0.964389	1.00906		8.575	1.00757		29.6374	0.594771
	8.6	0.97355	0.999672		8.6	1.00939		29.6624	0.595932
	8.625	0.975195	0.996279		8.625	1.00888		29.6874	0.595505
	8.65	0.982957	1.00041		8.65	0.999643		29.7124	0.602847
	8.675	1.00408	1.00137		8.675	0.994028		29.7374	0.602307
	8.7	1.00964	1.00735		8.7	0.993767		29.7624	0.602942
	8.725	0.993862	1.02185		8.725	0.992293		29.7874	0.602531
	8.75	0.998641	1.02298		8.75	0.987418		29.8124	0.597318
	8.775	0.999464	1.00129		8.775	0.994865		29.8374	0.60101
	8.8	0.984233	1.00843		8.8	0.998975		29.8624	0.597763
	8.825	1.00433	1.01265		8.825	0.996371		29.8874	0.598918
	8.85	1.02243	1.00933		8.85	0.997604		29.9124	0.602276
	8.875	1.00876	1.00848		8.875	0.997946		29.9374	0.606201
	8.9	0.995975	1.02457		8.9	0.995496		29.9624	0.61035
	8.925	1.0139	1.01703		8.925	0.995614		29.9874	0.614442
	8.95	0.994175	0.995954		8.95	0.996471		30.0124	0.613382
	8.975	0.992682	1.00382		8.975	0.991981		30.0374	0.615984
	9	1.00596	1.00155		9	0.996695		30.0624	0.620409
	9.025	1.01714	0.997338		9.025	0.994717		30.0874	0.619391
	9.05	0.987264	1.00226		9.05	0.997254		30.1124	0.617409
	9.075	0.990802	1.00412		9.075	0.99792		30.1374	0.620136
	9.1	0.989524	1.00705		9.1	1.0052		30.1624	0.61785
	9.125	0.989567	1.00202		9.125	0.998896		30.1874	0.615665
	9.15	0.987486	1.00923		9.15	1.00299		30.2124	0.616444
	9.175	1.01307	1.00442		9.175	1.00157		30.2374	0.618274
	9.2	1.00928	1.0152		9.2	1.0033		30.2624	0.615094
	9.225	1.01221	1.01669		9.225	0.998002		30.2874	0.616647
	9.25	1.01637	1.02693		9.25	1.00343		30.3124	0.620582
	9.275	1.01647	1.01558		9.275	1.00766		30.3374	0.614591
	9.3	1.00776	1.01761		9.3	1.00825		30.3624	0.610958
	9.325	1.01034	1.02436		9.325	1.00705		30.3874	0.613342
	9.35	1.00513	1.01117		9.35	1.01514		30.4124	0.608231
	9.375	1.00984	1.01353		9.375	1.0178		30.4374	0.605398
	9.4	1.01046	1.01818		9.4	1.01238		30.4624	0.608816
	9.425	1.00945	1.02502		9.425	1.01719		30.4874	0.614706
	9.45	1.02473	1.02096		9.45	1.01528		30.5124	0.614009
	9.475	1.03485	1.0317		9.475	1.00815		30.5374	0.612599
	9.5	1.02042	1.03134		9.5	1.004		30.5624	0.613976
	9.525	1.02342	1.03958		9.525	0.99856		30.5874	0.612438
	9.55	1.03814	1.04897		9.55	0.998602		30.6124	0.60638
	9.575	1.02625	1.05134		9.575	0.998083		30.6374	0.606169
	9.6	1.02331	1.05039		9.6	0.997987		30.6624	0.609941
	9.625	1.02095	1.05482		9.625	1.00045		30.6874	0.604739
	9.65	1.01297	1.05019		9.65	1.00593		30.7124	0.607929
	9.675	0.999784	1.05376		9.675	1.00276		30.7374	0.61051
	9.7	1.0141	1.05297		9.7	1.00714		30.7624	0.611164
	9.725	1.01332	1.05735		9.725	1.01187		30.7874	0.611522
	9.75	1.01123	1.05993		9.75	1.00933		30.8124	0.617036
	9.775	1.02155	1.06738		9.775	1.01151		30.8374	0.61548
	9.8	1.02357	1.0556		9.8	1.00836		30.8624	0.614965
	9.825	1.01578	1.06347		9.825	1.00953		30.8874	0.614897
	9.85	1.00598	1.05587		9.85	1.0057		30.9124	0.616997
	9.875	1.03848	1.07103		9.875	1.03458		30.9374	0.614716
	9.9	5.92978	7.14243		9.9	5.72941		30.9624	0.611211
	9.925	10.9558	13.4784		9.925	10.5919		30.9874	0.612112
	9.95	16.0602	19.9703		9.95	15.5422		31.0124	0.618447
	9.975	21.1757	26.5234		9.975	20.5481		31.0374	0.615346
	10	26.2957	33.1131		10	25.5521		31.0624	0.616262
	10.025	26.5438	33.6822		10.025	25.9075		31.0874	0.620794
	10.05	26.6838	34.0136		10.05	26.1368		31.1124	0.620029
	10.075	26.779	34.2118		10.075	26.3042		31.1374	0.611745
	10.1	26.8863	34.3752		10.1	26.4283		31.1624	0.616643
	10.125	27.0049	34.4941		10.125	26.5409		31.1874	0.619892
	10.15	27.1473	34.5922		10.15	26.6524		31.2124	0.620034
	10.175	27.2782	34.7101		10.175	26.7377		31.2374	0.626893
	10.2	27.3852	34.8013		10.2	26.7958		31.2624	0.627196
	10.225	27.5148	34.8725		10.225	26.8512		31.2874	0.622499
	10.25	27.6443	34.9531		10.25	26.9082		31.3124	0.625001
	10.275	27.7301	35.052		10.275	26.9606		31.3374	0.627049
	10.3	27.8223	35.1235		10.3	27.0103		31.3624	0.621401
	10.325	27.9031	35.1877		10.325	27.0735		31.3874	0.627362
	10.35	27.9535	35.2512		10.35	27.1347		31.4124	0.627779
	10.375	27.9914	35.3024		10.375	27.1908		31.4374	0.618474
	10.4	28.0508	35.323		10.4	27.2486		31.4624	0.618068
	10.425	28.0961	35.3386		10.425	27.2993		31.4874	0.623379
	10.45	28.1437	35.3796		10.45	27.3483		31.5124	0.62411
	10.475	28.184	35.4175		10.475	27.3921		31.5374	0.623784
	10.5	28.2149	35.4275		10.5	27.4336		31.5624	0.629584
	10.525	28.2389	35.4546		10.525	27.4611		31.5874	0.631974
	10.55	28.2482	35.5018		10.55	27.4902		31.6124	0.622595
	10.575	28.2873	35.5182		10.575	27.5104		31.6374	0.623165
	10.6	28.3186	35.5712		10.6	27.5481		31.6624	0.624167
	10.625	28.348	35.6481		10.625	27.5754		31.6874	0.624542
	10.65	28.3703	35.7145		10.65	27.6004		31.7124	0.621006
	10.675	28.4116	35.7273		10.675	27.6324		31.7374	0.62523
	10.7	28.4174	35.753		10.7	27.657		31.7624	0.620054
	10.725	28.4067	35.7646		10.725	27.6654		31.7874	0.621354
	10.75	28.4196	35.7873		10.75	27.6871		31.8124	0.626389
	10.775	28.4499	35.7834		10.775	27.7073		31.8374	0.626743
	10.8	28.4688	35.813		10.8	27.7236		31.8624	0.629153
	10.825	28.4941	35.8448		10.825	27.7366		31.8874	0.629263
	10.85	28.5247	35.8828		10.85	27.7644		31.9124	0.631483
	10.875	28.5463	35.9025		10.875	27.7812		31.9374	0.629191
	10.9	28.5585	35.9403		10.9	27.8049		31.9624	0.629455
	10.925	28.5738	36.0153		10.925	27.8182		31.9874	0.631893
	10.95	28.6013	36.0444		10.95	27.8436		32.0124	0.638279
	10.975	28.6569	36.0708		10.975	27.8624		32.0374	0.638369
	11	28.6812	36.0791		11	27.8763		32.0624	0.636182
	11.025	28.6791	36.1089		11.025	27.8931		32.0874	0.637864
	11.05	28.7007	36.0862		11.05	27.9116		32.1124	0.633522
	11.075	28.7071	36.1296		11.075	27.924		32.1374	0.631963
	11.1	28.7101	36.141		11.1	27.9315		32.1624	0.631406
	11.125	28.7148	36.1664		11.125	27.9433		32.1874	0.631982
	11.15	28.7572	36.1589		11.15	27.9491		32.2124	0.6287
	11.175	28.7768	36.1705		11.175	27.953		32.2374	0.631614
	11.2	28.7928	36.1728		11.2	27.9558		32.2624	0.630744
	11.225	28.8137	36.1847		11.225	27.9567		32.2874	0.632238
	11.25	28.8143	36.232		11.25	27.9552		32.3124	0.636109
	11.275	28.8319	36.2749		11.275	27.952		32.3374	0.639539
	11.3	28.8561	36.3043		11.3	27.9546		32.3624	0.639118
	11.325	28.8781	36.3162		11.325	27.9579		32.3874	0.641656
	11.35	28.8917	36.3414		11.35	27.9523		32.4124	0.641298
	11.375	28.925	36.3295		11.375	27.9582		32.4374	0.638946
	11.4	28.9204	36.3328		11.4	27.9716		32.4624	0.641694
	11.425	28.9128	36.3428		11.425	27.9828		32.4874	0.645398
	11.45	28.9089	36.3824		11.45	27.9942		32.5124	0.642693
	11.475	28.9137	36.3971		11.475	28.0077		32.5374	0.643146
	11.5	28.8988	36.3803		11.5	28.0206		32.5624	0.645522
	11.525	28.9282	36.3981		11.525	28.0256		32.5874	0.645307
	11.55	28.9449	36.3977		11.55	28.0164		32.6124	0.644385
	11.575	28.9353	36.3808		11.575	28.0135		32.6374	0.643638
	11.6	28.9287	36.3924		11.6	28.0187		32.6624	0.643815
	11.625	28.9183	36.4128		11.625	28.0163		32.6874	0.642086
	11.65	28.892	36.4344		11.65	28.0034		32.7124	0.639847
	11.675	28.868	36.458		11.675	28.0107		32.7374	0.637877
	11.7	28.9007	36.4941		11.7	28.0173		32.7624	0.641178
	11.725	28.9132	36.5144		11.725	28.0335		32.7874	0.640696
	11.75	28.9445	36.5562		11.75	28.0422		32.8124	0.641985
	11.775	28.9407	36.5704		11.775	28.0747		32.8374	0.643233
	11.8	28.9401	36.5918		11.8	28.0988		32.8624	0.640947
	11.825	28.895	36.5854		11.825	28.1188		32.8874	0.639828
	11.85	28.8687	36.5858		11.85	28.1256		32.9124	0.642961
	11.875	28.8643	36.5866		11.875	28.1411		32.9374	0.641924
	11.9	28.8868	36.5994		11.9	28.1415		32.9624	0.641448
	11.925	28.8775	36.6131		11.925	28.1365		32.9874	0.645451
	11.95	28.891	36.6253		11.95	28.1369		33.0124	0.640334
	11.975	28.9042	36.6052		11.975	28.1339		33.0374	0.640618
	12	28.8853	36.6163		12	28.1374		33.0624	0.64422
	12.025	28.8802	36.5917		12.025	28.1354		33.0874	0.645341
	12.05	28.8789	36.5685		12.05	28.1515		33.1124	0.6494
	12.075	28.9092	36.5797		12.075	28.1613		33.1374	0.657677
	12.1	28.9107	36.6143		12.1	28.1776		33.1624	0.653273
	12.125	28.9374	36.6163		12.125	28.1876		33.1874	0.648487
	12.15	28.9491	36.6594		12.15	28.2024		33.2124	0.65042
	12.175	28.9816	36.704		12.175	28.206		33.2374	0.646518
	12.2	28.9573	36.7033		12.2	28.2006		33.2624	0.650129
	12.225	28.9638	36.7063		12.225	28.2053		33.2874	0.653612
	12.25	28.9787	36.7296		12.25	28.1943		33.3124	0.658243
	12.275	28.9585	36.7353		12.275	28.1963		33.3374	0.659474
	12.3	28.9818	36.7178		12.3	28.1946		33.3624	0.66616
	12.325	29.0293	36.7266		12.325	28.2028		33.3874	0.66259
	12.35	29.0431	36.7307		12.35	28.2065		33.4124	0.666692
	12.375	29.0638	36.7395		12.375	28.2257		33.4374	0.667335
	12.4	29.0929	36.7362		12.4	28.2295		33.4624	0.664366
	12.425	29.1081	36.766		12.425	28.2324		33.4874	0.661124
	12.45	29.0922	36.7838		12.45	28.2375		33.5124	0.66144
	12.475	29.1275	36.8055		12.475	28.2415		33.5374	0.659979
	12.5	29.1375	36.8232		12.5	28.238		33.5624	0.657914
	12.525	29.1569	36.8195		12.525	28.2454		33.5874	0.661907
	12.55	29.1576	36.7943		12.55	28.2581		33.6124	0.663746
	12.575	29.1855	36.8018		12.575	28.2667		33.6374	0.661505
	12.6	29.1887	36.8183		12.6	28.2679		33.6624	0.660826
	12.625	29.1863	36.8241		12.625	28.2769		33.6874	0.665332
	12.65	29.1794	36.8621		12.65	28.2708		33.7124	0.666703
	12.675	29.1795	36.8952		12.675	28.2736		33.7374	0.663462
	12.7	29.1922	36.8963		12.7	28.2771		33.7624	0.664979
	12.725	29.1903	36.891		12.725	28.2871		33.7874	0.66548
	12.75	29.231	36.898		12.75	28.2938		33.8124	0.663863
	12.775	29.259	36.8908		12.775	28.2963		33.8374	0.660582
	12.8	29.2659	36.8943		12.8	28.3		33.8624	0.665182
	12.825	29.244	36.9222		12.825	28.3063		33.8874	0.665273
	12.85	29.2554	36.9359		12.85	28.2991		33.9124	0.66736
	12.875	29.2266	36.9312		12.875	28.2963		33.9374	0.665255
	12.9	29.2297	36.9016		12.9	28.3092		33.9624	0.668049
	12.925	29.2495	36.9037		12.925	28.309		33.9874	0.666239
	12.95	29.2797	36.8914		12.95	28.3057		34.0124	0.668847
	12.975	29.304	36.9165		12.975	28.3116		34.0374	0.666366
	13	29.3073	36.9047		13	28.3089		34.0624	0.667358
	13.025	29.2904	36.9581		13.025	28.3127		34.0874	0.66861
	13.05	29.307	36.9569		13.05	28.3175		34.1124	0.66955
	13.075	29.3259	36.958		13.075	28.3285		34.1374	0.667877
	13.1	29.2984	36.9317		13.1	28.341		34.1624	0.663317
	13.125	29.2968	36.9345		13.125	28.3548		34.1874	0.664215
	13.15	29.3156	36.8934		13.15	28.3589		34.2124	0.660388
	13.175	29.299	36.8957		13.175	28.3707		34.2374	0.659103
	13.2	29.2987	36.9068		13.2	28.3707		34.2624	0.657429
	13.225	29.3342	36.9077		13.225	28.3745		34.2874	0.665613
	13.25	29.3584	36.9207		13.25	28.3823		34.3124	0.664093
	13.275	29.3666	36.9711		13.275	28.3937		34.3374	0.663856
	13.3	29.4165	37.0004		13.3	28.4057		34.3624	0.667025
	13.325	29.3954	37.0247		13.325	28.4243		34.3874	0.668563
	13.35	29.3977	37.0393		13.35	28.4349		34.4124	0.659709
	13.375	29.4168	37.0412		13.375	28.4467		34.4374	0.662295
	13.4	29.4125	37.0142		13.4	28.4474		34.4624	0.66754
	13.425	29.3662	37.0029		13.425	28.4401		34.4874	0.663343
	13.45	29.3798	36.9601		13.45	28.4388		34.5124	0.664008
	13.475	29.3525	36.9731		13.475	28.4427		34.5374	0.675122
	13.5	29.3646	36.9882		13.5	28.4492		34.5624	0.677282
	13.525	29.3985	36.9967		13.525	28.4583		34.5874	0.676798
	13.55	29.4281	36.9989		13.55	28.4727		34.6124	0.680162
	13.575	29.4622	37.0092		13.575	28.4748		34.6374	0.679831
	13.6	29.5052	36.9774		13.6	28.4729		34.6624	0.677254
	13.625	29.5209	36.97		13.625	28.47		34.6874	0.675734
	13.65	29.5273	36.979		13.65	28.4824		34.7124	0.678202
	13.675	29.5362	36.9608		13.675	28.4911		34.7374	0.677558
	13.7	29.5516	36.9526		13.7	28.5027		34.7624	0.680461
	13.725	29.5732	36.9892		13.725	28.5083		34.7874	0.675614
	13.75	29.5501	37.0006		13.75	28.5215		34.8124	0.679525
	13.775	29.5788	37.0009		13.775	28.5186		34.8374	0.685778
	13.8	29.6135	37.0108		13.8	28.5223		34.8624	0.689064
	13.825	29.5975	37.0384		13.825	28.524		34.8874	0.693892
	13.85	29.5864	37.0463		13.85	28.5361		34.9124	0.705285
	13.875	29.6105	37.0373		13.875	28.5399		34.9374	0.706426
	13.9	29.6104	37.0348		13.9	28.5466		34.9624	0.698488
	13.925	29.5682	37.052		13.925	28.5534		34.9874	0.695193
	13.95	29.5701	37.0436		13.95	28.5607		35.0124	0.699062
	13.975	29.5637	37.0239		13.975	28.559		35.0374	0.6965
	14	29.5469	37.0447		14	28.5695		35.0624	0.691407
	14.025	29.5234	37.0666		14.025	28.5738		35.0874	0.697347
	14.05	29.5423	37.0927		14.05	28.5719		35.1124	0.7015
	14.075	29.5415	37.1054		14.075	28.5791		35.1374	0.696053
	14.1	29.5383	37.1331		14.1	28.5934		35.1624	0.696494
	14.125	29.5495	37.1412		14.125	28.5747		35.1874	0.700895
	14.15	29.5499	37.1349		14.15	28.5809		35.2124	0.693859
	14.175	29.554	37.1214		14.175	28.5801		35.2374	0.692366
	14.2	29.5754	37.1262		14.2	28.5775		35.2624	0.689488
	14.225	29.6013	37.1174		14.225	28.5751		35.2874	0.692645
	14.25	29.6093	37.1082		14.25	28.5886		35.3124	0.692944
	14.275	29.6108	37.108		14.275	28.5909		35.3374	0.693843
	14.3	29.6104	37.0996		14.3	28.5995		35.3624	0.695493
	14.325	29.6103	37.105		14.325	28.6102		35.3874	0.699502
	14.35	29.6065	37.0959		14.35	28.6202		35.4124	0.695895
	14.375	29.5978	37.0789		14.375	28.6264		35.4374	0.694791
	14.4	29.6285	37.0679		14.4	28.6397		35.4624	0.703743
	14.425	29.6325	37.0832		14.425	28.6407		35.4874	0.704811
	14.45	29.639	37.0779		14.45	28.6459		35.5124	0.70428
	14.475	29.6645	37.0832		14.475	28.6509		35.5374	0.706286
	14.5	29.6652	37.1223		14.5	28.6615		35.5624	0.710786
	14.525	29.6409	37.1363		14.525	28.6563		35.5874	0.705122
	14.55	29.6494	37.1508		14.55	28.6519		35.6124	0.70973
	14.575	29.6521	37.167		14.575	28.6363		35.6374	0.711681
	14.6	29.6266	37.1864		14.6	28.6278		35.6624	0.71439
	14.625	29.6364	37.1942		14.625	28.6209		35.6874	0.713709
	14.65	29.6595	37.2174		14.65	28.6166		35.7124	0.719045
	14.675	29.666	37.2212		14.675	28.6292		35.7374	0.718407
	14.7	29.6881	37.2401		14.7	28.6419		35.7624	0.718917
	14.725	29.6949	37.2356		14.725	28.6479		35.7874	0.717709
	14.75	29.7191	37.2075		14.75	28.6424		35.8124	0.718808
	14.775	29.7275	37.1875		14.775	28.6337		35.8374	0.720154
	14.8	29.731	37.1683		14.8	28.6254		35.8624	0.716354
	14.825	29.7207	37.1339		14.825	28.6155		35.8874	0.713517
	14.85	29.714	37.1326		14.85	28.5984		35.9124	0.713058
	14.875	29.7093	37.1307		14.875	28.6034		35.9374	0.713564
	14.9	29.7088	37.1546		14.9	28.62		35.9624	0.705212
	14.925	29.7107	37.1698		14.925	28.6308		35.9874	0.706375
	14.95	29.7093	37.1782		14.95	28.6551		36.0124	0.707556
	14.975	29.7429	37.1994		14.975	28.6777		36.0374	0.707257
	15	29.7159	37.2302		15	28.6983		36.0624	0.704032
	15.025	29.7141	37.2358		15.025	28.713		36.0874	0.704327
	15.05	29.7333	37.2326		15.05	28.7255		36.1124	0.708577
	15.075	29.71	37.2542		15.075	28.7208		36.1374	0.701839
	15.1	29.6787	37.2329		15.1	28.7261		36.1624	0.704682
	15.125	29.6968	37.2419		15.125	28.721		36.1874	0.707662
	15.15	29.7109	37.2274		15.15	28.7129		36.2124	0.707264
	15.175	29.6867	37.2475		15.175	28.7156		36.2374	0.703615
	15.2	29.6927	37.2408		15.2	28.7197		36.2624	0.714831
	15.225	29.701	37.2603		15.225	28.717		36.2874	0.710235
	15.25	29.7078	37.2489		15.25	28.7158		36.3124	0.707105
	15.275	29.7006	37.2631		15.275	28.7144		36.3374	0.710433
	15.3	29.7168	37.2476		15.3	28.704		36.3624	0.711865
	15.325	29.7508	37.2547		15.325	28.7027		36.3874	0.706257
	15.35	29.7844	37.2548		15.35	28.7108		36.4124	0.704024
	15.375	29.7778	37.2652		15.375	28.721		36.4374	0.7083
	15.4	29.8057	37.2575		15.4	28.7236		36.4624	0.708691
	15.425	29.8027	37.2623		15.425	28.7315		36.4874	0.708993
	15.45	29.8031	37.2477		15.45	28.7379		36.5124	0.713936
	15.475	29.7926	37.2157		15.475	28.7323		36.5374	0.714461
	15.5	29.8387	37.2091		15.5	28.7237		36.5624	0.715516
	15.525	29.8198	37.2431		15.525	28.7218		36.5874	0.713505
	15.55	29.8013	37.2532		15.55	28.7222		36.6124	0.714431
	15.575	29.7906	37.2661		15.575	28.7194		36.6374	0.712061
	15.6	29.7847	37.2784		15.6	28.7208		36.6624	0.718949
	15.625	29.7423	37.2918		15.625	28.7294		36.6874	0.713276
	15.65	29.7151	37.2487		15.65	28.74		36.7124	0.713124
	15.675	29.7432	37.2461		15.675	28.7384		36.7374	0.704463
	15.7	29.7475	37.2351		15.7	28.7322		36.7624	0.703183
	15.725	29.7343	37.237		15.725	28.7362		36.7874	0.700909
	15.75	29.7334	37.2398		15.75	28.7292		36.8124	0.702311
	15.775	29.7371	37.2543		15.775	28.7251		36.8374	0.703705
	15.8	29.7346	37.2464		15.8	28.7367		36.8624	0.711431
	15.825	29.7328	37.2493		15.825	28.7451		36.8874	0.713388
	15.85	29.7604	37.2716		15.85	28.7483		36.9124	0.715493
	15.875	29.8062	37.2689		15.875	28.7542		36.9374	0.716793
	15.9	29.8387	37.2668		15.9	28.7624		36.9624	0.721832
	15.925	29.8581	37.2791		15.925	28.7575		36.9874	0.723531
	15.95	29.8546	37.2993		15.95	28.7555		37.0124	0.724709
	15.975	29.8415	37.2989		15.975	28.7489		37.0374	0.720108
	16	29.8066	37.3064		16	28.7443		37.0624	0.723279
	16.025	29.8046	37.3322		16.025	28.7395		37.0874	0.717769
	16.05	29.7976	37.3223		16.05	28.741		37.1124	0.714845
	16.075	29.8083	37.3224		16.075	28.7387		37.1374	0.719714
	16.1	29.8271	37.3413		16.1	28.7564		37.1624	0.723627
	16.125	29.8565	37.3378		16.125	28.7723		37.1874	0.720607
	16.15	29.8349	37.3292		16.15	28.7807		37.2124	0.722641
	16.175	29.8348	37.3279		16.175	28.783		37.2374	0.724893
	16.2	29.8584	37.3257		16.2	28.7825		37.2624	0.719474
	16.225	29.879	37.3044		16.225	28.77		37.2874	0.72207
	16.25	29.8723	37.3101		16.25	28.7646		37.3124	0.724894
	16.275	29.9056	37.3225		16.275	28.7637		37.3374	0.73175
	16.3	29.9233	37.3659		16.3	28.7712		37.3624	0.729243
	16.325	29.8991	37.3876		16.325	28.7936		37.3874	0.731702
	16.35	29.8535	37.4074		16.35	28.8181		37.4124	0.730314
	16.375	29.852	37.385		16.375	28.8176		37.4374	0.728264
	16.4	29.8552	37.3847		16.4	28.8295		37.4624	0.724034
	16.425	29.8538	37.3535		16.425	28.8244		37.4874	0.7286
	16.45	29.8463	37.3549		16.45	28.8203		37.5124	0.728586
	16.475	29.872	37.352		16.475	28.8152		37.5374	0.727352
	16.5	29.9018	37.3613		16.5	28.8301		37.5624	0.725694
	16.525	29.8807	37.3355		16.525	28.8283		37.5874	0.728728
	16.55	29.8634	37.3445		16.55	28.8307		37.6124	0.725778
	16.575	29.886	37.3269		16.575	28.8257		37.6374	0.730834
	16.6	29.9196	37.314		16.6	28.8226		37.6624	0.733047
	16.625	29.8852	37.3283		16.625	28.8155		37.6874	0.736797
	16.65	29.9026	37.3341		16.65	28.8239		37.7124	0.740457
	16.675	29.904	37.323		16.675	28.8363		37.7374	0.742981
	16.7	29.8898	37.3346		16.7	28.8508		37.7624	0.740426
	16.725	29.8362	37.3574		16.725	28.858		37.7874	0.736593
	16.75	29.8584	37.3582		16.75	28.8561		37.8124	0.742313
	16.775	29.8366	37.3745		16.775	28.8455		37.8374	0.734924
	16.8	29.8441	37.4203		16.8	28.8374		37.8624	0.736643
	16.825	29.863	37.4212		16.825	28.8256		37.8874	0.737016
	16.85	29.8938	37.4133		16.85	28.8204		37.9124	0.74062
	16.875	29.8566	37.4084		16.875	28.8262		37.9374	0.740848
	16.9	29.8771	37.3893		16.9	28.8312		37.9624	0.744131
	16.925	29.891	37.3716		16.925	28.8333		37.9874	0.747029
	16.95	29.889	37.347		16.95	28.8357		38.0124	0.747403
	16.975	29.8818	37.3418		16.975	28.8321		38.0374	0.749897
	17	29.9197	37.3372		17	28.8338		38.0624	0.744901
	17.025	29.9298	37.3449		17.025	28.8315		38.0874	0.74747
	17.05	29.9192	37.3273		17.05	28.8425		38.1124	0.743692
	17.075	29.916	37.3475		17.075	28.855		38.1374	0.746058
	17.1	29.9287	37.3329		17.1	28.864		38.1624	0.743698
	17.125	29.9335	37.3484		17.125	28.8635		38.1874	0.740645
	17.15	29.9125	37.3692		17.15	28.8672		38.2124	0.73675
	17.175	29.9139	37.3898		17.175	28.8644		38.2374	0.738564
	17.2	29.9028	37.4124		17.2	28.8546		38.2624	0.732098
	17.225	29.896	37.4537		17.225	28.8483		38.2874	0.737197
	17.25	29.9058	37.4422		17.25	28.8537		38.3124	0.741747
	17.275	29.9649	37.458		17.275	28.8591		38.3374	0.743485
	17.3	29.9709	37.4461		17.3	28.8646		38.3624	0.743916
	17.325	29.9772	37.4309		17.325	28.8806		38.3874	0.749636
	17.35	29.9938	37.3992		17.35	28.8883		38.4124	0.746645
	17.375	29.9518	37.4047		17.375	28.8926		38.4374	0.748463
	17.4	29.9194	37.3666		17.4	28.8964		38.4624	0.747732
	17.425	29.9249	37.3717		17.425	28.8974		38.4874	0.747952
	17.45	29.9505	37.3683		17.45	28.8962		38.5124	0.750689
	17.475	29.9636	37.3786		17.475	28.8963		38.5374	0.74902
	17.5	30.0022	37.3819		17.5	28.8977		38.5624	0.749885
	17.525	30.0127	37.4098		17.525	28.8911		38.5874	0.751152
	17.55	29.9999	37.4286		17.55	28.887		38.6124	0.749629
	17.575	29.9909	37.4357		17.575	28.9027		38.6374	0.750734
	17.6	29.9525	37.4547		17.6	28.9201		38.6624	0.749383
	17.625	29.9284	37.4609		17.625	28.9278		38.6874	0.751874
	17.65	29.9079	37.4584		17.65	28.9485		38.7124	0.753792
	17.675	29.907	37.4581		17.675	28.9602		38.7374	0.756822
	17.7	29.8991	37.4536		17.7	28.9479		38.7624	0.756232
	17.725	29.941	37.4474		17.725	28.9494		38.7874	0.761597
	17.75	29.9582	37.4728		17.75	28.9621		38.8124	0.760408
	17.775	29.9748	37.4915		17.775	28.9563		38.8374	0.758063
	17.8	30.0039	37.4943		17.8	28.9554		38.8624	0.759319
	17.825	30.0179	37.5296		17.825	28.9584		38.8874	0.756693
	17.85	30.0072	37.5678		17.85	28.9553		38.9124	0.753587
	17.875	29.999	37.5729		17.875	28.9482		38.9374	0.753204
	17.9	30.0212	37.563		17.9	28.9493		38.9624	0.757946
	17.925	30.0345	37.5861		17.925	28.9597		38.9874	0.760303
	17.95	30.0436	37.5758		17.95	28.9598		39.0124	0.756687
	17.975	30.0126	37.5593		17.975	28.9738		39.0374	0.757628
	18	29.9954	37.5415		18	28.9853		39.0624	0.757595
	18.025	29.9704	37.5378		18.025	29.0009		39.0874	0.755734
	18.05	29.949	37.5134		18.05	29.0018		39.1124	0.749853
	18.075	29.9327	37.5174		18.075	29.01		39.1374	0.754837
	18.1	29.9356	37.5288		18.1	28.9986		39.1624	0.758131
	18.125	29.9526	37.5647		18.125	28.9865		39.1874	0.759275
	18.15	29.9584	37.5979		18.15	28.9831		39.2124	0.76621
	18.175	29.9512	37.6131		18.175	28.9763		39.2374	0.767783
	18.2	29.9557	37.6133		18.2	28.9818		39.2624	0.765526
	18.225	29.9461	37.6167		18.225	28.9833		39.2874	0.769532
	18.25	29.9391	37.605		18.25	28.9848		39.3124	0.767846
	18.275	29.9112	37.6201		18.275	28.9849		39.3374	0.762072
	18.3	29.9054	37.6029		18.3	28.9937		39.3624	0.76182
	18.325	29.9178	37.5957		18.325	28.9878		39.3874	0.76261
	18.35	29.9555	37.5863		18.35	28.992		39.4124	0.753623
	18.375	29.9875	37.5879		18.375	28.9919		39.4374	0.753742
	18.4	30.0092	37.5474		18.4	28.9909		39.4624	0.754033
	18.425	30.016	37.5396		18.425	28.9915		39.4874	0.75446
	18.45	30.0039	37.5465		18.45	28.9996		39.5124	0.756315
	18.475	29.9954	37.5294		18.475	28.9964		39.5374	0.761737
	18.5	29.973	37.5011		18.5	29.0043		39.5624	0.758003
	18.525	29.9747	37.4981		18.525	29.0097		39.5874	0.765359
	18.55	29.9739	37.5033		18.55	29.0116		39.6124	0.767382
	18.575	29.9871	37.4987		18.575	29.0084		39.6374	0.769768
	18.6	29.9737	37.5053		18.6	29.0038		39.6624	0.764542
	18.625	29.9847	37.5023		18.625	29.0021		39.6874	0.772974
	18.65	29.9932	37.5237		18.65	28.9997		39.7124	0.766793
	18.675	29.9852	37.5226		18.675	28.9985		39.7374	0.771244
	18.7	29.967	37.5181		18.7	28.9967		39.7624	0.76843
	18.725	30.0028	37.5118		18.725	29.0069		39.7874	0.772571
	18.75	29.9983	37.5334		18.75	28.979		39.8124	0.767341
	18.775	29.9731	37.5023		18.775	28.973		39.8374	0.763681
	18.8	29.9831	37.5141		18.8	28.9723		39.8624	0.75927
	18.825	29.9964	37.5129		18.825	28.9639		39.8874	0.761472
	18.85	29.9851	37.5235		18.85	28.957		39.9124	0.760492
	18.875	29.9984	37.4951		18.875	28.983		39.9374	0.765426
	18.9	30.035	37.516		18.9	28.9859		39.9624	0.770004
	18.925	30.0575	37.5249		18.925	28.9828		39.9874	0.77391
	18.95	30.0598	37.5326		18.95	28.9918		40.0124	0.774206
	18.975	30.0362	37.5264		18.975	28.9956		40.0374	0.777772
	19	30.0481	37.5472		19	28.9869		40.0624	0.775217
	19.025	30.0339	37.556		19.025	28.9814		40.0874	0.772999
	19.05	30.0054	37.5286		19.05	28.9873		40.1124	0.773119
	19.075	29.9839	37.5226		19.075	28.9964		40.1374	0.769275
	19.1	30.0214	37.5136		19.1	28.9996		40.1624	0.77045
	19.125	29.9838	37.5165		19.125	29.0092		40.1874	0.77383
	19.15	29.96	37.5056		19.15	29.0117		40.2124	0.779783
	19.175	29.9557	37.5209		19.175	29.0168		40.2374	0.779593
	19.2	29.9738	37.524		19.2	29.0123		40.2624	0.788646
	19.225	29.9565	37.518		19.225	29.0118		40.2874	0.791901
	19.25	29.9489	37.5182		19.25	29.0218		40.3124	0.794664
	19.275	29.937	37.5149		19.275	29.0291		40.3374	0.790592
	19.3	29.9291	37.5536		19.3	29.0313		40.3624	0.792022
	19.325	29.9202	37.5487		19.325	29.0455		40.3874	0.78277
	19.35	29.91	37.5593		19.35	29.0566		40.4124	0.778869
	19.375	29.9131	37.5595		19.375	29.0637		40.4374	0.774365
	19.4	29.9552	37.539		19.4	29.0696		40.4624	0.779037
	19.425	29.9997	37.507		19.425	29.0659		40.4874	0.777027
	19.45	30.0275	37.5251		19.45	29.0622		40.5124	0.777108
	19.475	30.0109	37.5537		19.475	29.0548		40.5374	0.785172
	19.5	30.0163	37.5621		19.5	29.0548		40.5624	0.786349
	19.525	30.0087	37.5902		19.525	29.0541		40.5874	0.787437
	19.55	29.9898	37.5907		19.55	29.0574		40.6124	0.788974
	19.575	29.967	37.5672		19.575	29.0483		40.6374	0.794906
	19.6	29.975	37.5403		19.6	29.0516		40.6624	0.788706
	19.625	30.0053	37.512		19.625	29.0506		40.6874	0.789558
	19.65	29.9919	37.5027		19.65	29.049		40.7124	0.787713
	19.675	30.0029	37.4816		19.675	29.0523		40.7374	0.788165
	19.7	30.0345	37.5109		19.7	29.0577		40.7624	0.78976
	19.725	30.0902	37.5128		19.725	29.0648		40.7874	0.792989
	19.75	30.0845	37.5322		19.75	29.0608		40.8124	0.796273
	19.775	30.1178	37.5282		19.775	29.0634		40.8374	0.795492
	19.8	30.1187	37.5431		19.8	29.0681		40.8624	0.795034
	19.825	30.1067	37.523		19.825	29.0689		40.8874	0.791953
	19.85	30.064	37.544		19.85	29.0778		40.9124	0.783752
	19.875	30.0455	37.5366		19.875	29.06		40.9374	0.776155
	19.9	24.001	30.0206		19.9	23.2323		40.9624	0.775865
	19.925	17.9812	22.5054		19.925	17.406		40.9874	0.777704
	19.95	11.9671	15.0008		19.95	11.5901		41.0124	0.777523
	19.975	5.96754	7.47504		19.975	5.76264		41.0374	0.780294
	20	-0.0271149	-0.0345285		20	-0.0365611		41.0624	0.787669
	20.025	-0.00958802	-0.0128477		20.025	-0.0229441		41.0874	0.784099
	20.05	-0.000909784	-0.00991524		20.05	-0.0225085		41.1124	0.777766
	20.075	0.00241226	-0.00874479		20.075	-0.0220835		41.1374	0.780656
	20.1	-0.00267889	-0.00910831		20.1	-0.0199929		41.1624	0.783862
	20.125	-0.00130517	-0.00275234		20.125	-0.0194762		41.1874	0.786685
	20.15	0.0103731	-0.00507604		20.15	-0.0213329		41.2124	0.79572
	20.175	0.00989907	-0.00227534		20.175	-0.0166232		41.2374	0.795655
	20.2	0.0057646	0.000506213		20.2	-0.0152099		41.2624	0.794363
	20.225	0.01186	0.00476364		20.225	-0.0140563		41.2874	0.795993
	20.25	0.00761309	-0.00663306		20.25	-0.0101558		41.3124	0.798101
	20.275	0.00407972	-0.00846631		20.275	-0.00624807		41.3374	0.79254
	20.3	0.00195769	-0.0130982		20.3	-0.00471562		41.3624	0.801963
	20.325	0.00288832	-0.0160397		20.325	-0.00299561		41.3874	0.804587
	20.35	-0.00470235	-0.0176429		20.35	-0.00334188		41.4124	0.804141
	20.375	0.00280281	-0.00866587		20.375	-0.00162315		41.4374	0.801068
	20.4	-0.00363903	-0.00983559		20.4	-0.00237131		41.4624	0.803107
	20.425	-0.00604517	-0.00645208		20.425	-0.00549255		41.4874	0.804259
	20.45	-0.00569439	-0.00943237		20.45	-0.00313537		41.5124	0.80362
	20.475	-0.00302013	-0.00983748		20.475	-0.00335119		41.5374	0.800793
	20.5	-0.0098323	-0.00600744		20.5	-0.00437448		41.5624	0.800028
	20.525	-0.00457674	-0.00467694		20.525	-0.00303216		41.5874	0.796736
	20.55	-0.00723238	-0.00228098		20.55	0.00104416		41.6124	0.793174
	20.575	-0.00798844	-0.00288098		20.575	-0.00120143		41.6374	0.794587
	20.6	-0.00185777	-0.00100254		20.6	-0.00277887		41.6624	0.798282
	20.625	0.00252493	-0.00223169		20.625	-0.000783474		41.6874	0.797364
	20.65	0.00346978	-0.00597178		20.65	-0.000970507		41.7124	0.803266
	20.675	0.00887334	-0.00264679		20.675	-0.0007369		41.7374	0.800719
	20.7	0.00973233	-3.61445e-05		20.7	-0.002118		41.7624	0.802249
	20.725	0.00477272	0.00110038		20.725	0.000357514		41.7874	0.804307
	20.75	0.00868431	0.00220503		20.75	-0.00165694		41.8124	0.807645
	20.775	0.00275795	0.00716473		20.775	-0.00344128		41.8374	0.808953
	20.8	-0.0031867	0.00206489		20.8	-0.00366078		41.8624	0.811994
	20.825	-0.00451156	0.00262755		20.825	-0.00053625		41.8874	0.812357
	20.85	-0.00835373	-0.0109148		20.85	-0.00148442		41.9124	0.812867
	20.875	-0.0138034	-0.00981392		20.875	0.00111049		41.9374	0.815617
	20.9	0.241623	0.0867032		20.9	0.00331358		41.9624	0.816225
	20.925	0.509502	0.175731		20.925	0.00311765		41.9874	0.816752
	20.95	0.766745	0.274903		20.95	0.00251972		42.0124	0.818997
	20.975	1.03117	0.378401		20.975	0.00403494		42.0374	0.816268
	21	1.2891	0.478311		21	0.000901077		42.0624	0.812751
	21.025	1.29469	0.473779		21.025	0.00336554		42.0874	0.811651
	21.05	1.29711	0.49715		21.05	0.00361805		42.1124	0.81278
	21.075	1.31022	0.501145		21.075	0.00511611		42.1374	0.80851
	21.1	1.31691	0.511602		21.1	0.00359084		42.1624	0.808263
	21.125	1.33261	0.515136		21.125	0.00691306		42.1874	0.80214
	21.15	1.34188	0.530452		21.15	0.00396243		42.2124	0.801766
	21.175	1.35083	0.520558		21.175	0.00353289		42.2374	0.803998
	21.2	1.34933	0.514688		21.2	0.00288325		42.2624	0.804937
	21.225	1.35022	0.513259		21.225	0.00261171		42.2874	0.809308
	21.25	1.34426	0.522448		21.25	0.000150595		42.3124	0.81511
	21.275	1.34144	0.530107		21.275	0.000549316		42.3374	0.816544
	21.3	1.34919	0.538725		21.3	0.00247541		42.3624	0.821777
	21.325	1.34087	0.557608		21.325	0.00231137		42.3874	0.81872
	21.35	1.33491	0.578457		21.35	0.00342651		42.4124	0.81817
	21.375	1.33522	0.582246		21.375	0.00579468		42.4374	0.823905
	21.4	1.33902	0.587973		21.4	0.00609502		42.4624	0.827429
	21.425	1.32394	0.591907		21.425	0.00361686		42.4874	0.819049
	21.45	1.32573	0.600989		21.45	0.00535984		42.5124	0.824187
	21.475	1.34612	0.592357		21.475	0.00815156		42.5374	0.827951
	21.5	1.35254	0.595837		21.5	0.00529713		42.5624	0.821782
	21.525	1.35232	0.58977		21.525	0.00491299		42.5874	0.821515
	21.55	1.36807	0.595576		21.55	0.0045955		42.6124	0.828724
	21.575	1.35736	0.597598		21.575	0.00307793		42.6374	0.829612
	21.6	1.31862	0.607757		21.6	-0.00141433		42.6624	0.825653
	21.625	1.28876	0.616898		21.625	0.000238581		42.6874	0.82593
	21.65	1.28421	0.626133		21.65	0.000665272		42.7124	0.822538
	21.675	1.27703	0.637978		21.675	0.00247977		42.7374	0.823715
	21.7	1.29481	0.63851		21.7	0.00346519		42.7624	0.821569
	21.725	1.33794	0.646445		21.725	0.00447274		42.7874	0.821767
	21.75	1.38091	0.646115		21.75	0.00208076		42.8124	0.828796
	21.775	1.40832	0.658365		21.775	0.00249302		42.8374	0.82976
	21.8	1.40587	0.666783		21.8	0.00138958		42.8624	0.825564
	21.825	1.41515	0.683411		21.825	0.000107932		42.8874	0.826926
	21.85	1.41055	0.686602		21.85	0.000886627		42.9124	0.826256
	21.875	1.40543	0.692982		21.875	0.00118014		42.9374	0.823948
	21.9	1.40191	0.689804		21.9	0.000550421		42.9624	0.825314
	21.925	1.41489	0.687443		21.925	-0.00032129		42.9874	0.822221
	21.95	1.40428	0.682522		21.95	-0.000250459		43.0124	0.821004
	21.975	1.40761	0.685325		21.975	-0.00153962		43.0374	0.821662
	22	1.38996	0.681554		22	0.00364956		43.0624	0.821664
	22.025	1.36258	0.691971		22.025	0.00369723		43.0874	0.814683
	22.05	1.32362	0.688408		22.05	0.0028384		43.1124	0.812102
	22.075	1.30381	0.696669		22.075	-0.000537758		43.1374	0.813227
	22.1	1.27821	0.710023		22.1	0.000717844		43.1624	0.815491
	22.125	1.27022	0.725561		22.125	-0.00215345		43.1874	0.818304
	22.15	1.27786	0.730556		22.15	-0.00127647		43.2124	0.8229
	22.175	1.31643	0.749493		22.175	0.00137564		43.2374	0.828313
	22.2	1.33799	0.753491		22.2	0.00455375		43.2624	0.834414
	22.225	1.36254	0.755318		22.225	0.00509931		43.2874	0.834644
	22.25	1.38966	0.768487		22.25	0.00369687		43.3124	0.830445
	22.275	1.39844	0.766242		22.275	0.00106116		43.3374	0.828235
	22.3	1.37888	0.769522		22.3	-0.00179718		43.3624	0.829289
	22.325	1.40209	0.767076		22.325	-0.00124651		43.3874	0.828847
	22.35	1.38249	0.773662		22.35	0.000374505		43.4124	0.827827
	22.375	1.33524	0.765353		22.375	0.00259427		43.4374	0.82928
	22.4	1.308	0.786605		22.4	0.00459102		43.4624	0.832782
	22.425	1.31658	0.786615		22.425	0.0065032		43.4874	0.834761
	22.45	1.30585	0.796559		22.45	0.00716932		43.5124	0.835532
	22.475	1.32729	0.791609		22.475	0.00795835		43.5374	0.837287
	22.5	1.3745	0.799037		22.5	0.00712607		43.5624	0.83408
	22.525	1.4122	0.786844		22.525	0.00781286		43.5874	0.835612
	22.55	1.42347	0.790952		22.55	0.00952678		43.6124	0.83374
	22.575	1.41919	0.787296		22.575	0.00767546		43.6374	0.828601
	22.6	1.42221	0.798926		22.6	0.00512		43.6624	0.830525
	22.625	1.42564	0.793634		22.625	0.00287729		43.6874	0.840951
	22.65	1.42456	0.795168		22.65	0.00271206		43.7124	0.83801
	22.675	1.42602	0.797526		22.675	0.00171881		43.7374	0.836676
	22.7	1.42822	0.794124		22.7	0.00359358		43.7624	0.839157
	22.725	1.43185	0.789915		22.725	0.00420497		43.7874	0.834146
	22.75	1.43206	0.796403		22.75	0.00666045		43.8124	0.830707
	22.775	1.42983	0.799533		22.775	0.0061633		43.8374	0.831064
	22.8	1.41727	0.805661		22.8	0.00550011		43.8624	0.838428
	22.825	1.42438	0.815145		22.825	0.0064906		43.8874	0.838791
	22.85	1.41711	0.812667		22.85	0.00657038		43.9124	0.848416
	22.875	1.41998	0.797419		22.875	0.00695168		43.9374	0.847685
	22.9	1.4203	0.80151		22.9	0.00864515		43.9624	0.854145
	22.925	1.43547	0.805015		22.925	0.00997866		43.9874	0.847357
	22.95	1.43975	0.797346		22.95	0.0067568		44.0124	0.850745
	22.975	1.45425	0.806803		22.975	0.00653028		44.0374	0.845043
	23	1.46098	0.832523		23	0.00624582		44.0624	0.846012
	23.025	1.47859	0.838327		23.025	0.00554481		44.0874	0.843715
	23.05	1.48419	0.84172		23.05	0.005233		44.1124	0.845317
	23.075	1.49254	0.860972		23.075	0.00878331		44.1374	0.845902
	23.1	1.49403	0.868203		23.1	0.0121867		44.1624	0.843562
	23.125	1.49638	0.869445		23.125	0.0122954		44.1874	0.84563
	23.15	1.49849	0.868659		23.15	0.0118247		44.2124	0.845249
	23.175	1.49371	0.863678		23.175	0.0150548		44.2374	0.846666
	23.2	1.49784	0.859028		23.2	0.0136935		44.2624	0.842897
	23.225	1.49887	0.852567		23.225	0.0102676		44.2874	0.846211
	23.25	1.49626	0.850948		23.25	0.0119446		44.3124	0.843912
	23.275	1.49705	0.864032		23.275	0.013941		44.3374	0.842465
	23.3	1.5028	0.862863		23.3	0.0132345		44.3624	0.840016
	23.325	1.51054	0.866344		23.325	0.0152095		44.3874	0.845754
	23.35	1.50577	0.873465		23.35	0.015732		44.4124	0.843441
	23.375	1.49053	0.86846		23.375	0.0158947		44.4374	0.845591
	23.4	1.49597	0.867041		23.4	0.0146026		44.4624	0.844711
	23.425	1.50448	0.882433		23.425	0.015554		44.4874	0.847045
	23.45	1.50023	0.889201		23.45	0.0143034		44.5124	0.845063
	23.475	1.50004	0.890429		23.475	0.0152806		44.5374	0.845873
	23.5	1.52111	0.890768		23.5	0.014093		44.5624	0.848347
	23.525	1.51704	0.884622		23.525	0.0175646		44.5874	0.848965
	23.55	1.5168	0.865257		23.55	0.0189461		44.6124	0.850753
	23.575	1.51293	0.859987		23.575	0.0209802		44.6374	0.853948
	23.6	1.52951	0.854894		23.6	0.0230981		44.6624	0.853685
	23.625	1.53593	0.866149		23.625	0.0262284		44.6874	0.850215
	23.65	1.54137	0.861829		23.65	0.0234451		44.7124	0.851243
	23.675	1.54024	0.869118		23.675	0.0215542		44.7374	0.853531
	23.7	1.55009	0.873702		23.7	0.0218872		44.7624	0.854831
	23.725	1.55331	0.870737		23.725	0.0220307		44.7874	0.860599
	23.75	1.55393	0.867135		23.75	0.0209618		44.8124	0.862085
	23.775	1.5504	0.88014		23.775	0.0227301		44.8374	0.868117
	23.8	1.52378	0.88218		23.8	0.023508		44.8624	0.867657
	23.825	1.47904	0.883187		23.825	0.0251191		44.8874	0.861428
	23.85	1.44319	0.890622		23.85	0.0248881		44.9124	0.864467
	23.875	1.44981	0.89759		23.875	0.0242681		44.9374	0.864088
	23.9	1.45525	0.885997		23.9	0.0243947		44.9624	0.861446
	23.925	1.49811	0.889896		23.925	0.0245481		44.9874	0.859079
	23.95	1.53976	0.892284		23.95	0.0229004		45.0124	0.865722
	23.975	1.57246	0.899745		23.975	0.0238798		45.0374	0.860648
	24	1.5469	0.889672		24	0.0251964		45.0624	0.860292
	24.025	1.50606	0.899579		24.025	0.0258675		45.0874	0.859134
	24.05	1.45599	0.900098		24.05	0.0254065		45.1124	0.860819
	24.075	1.46205	0.886433		24.075	0.0274386		45.1374	0.8563
	24.1	1.45171	0.877478		24.1	0.0276286		45.1624	0.856056
	24.125	1.46286	0.883958		24.125	0.0263671		45.1874	0.855067
	24.15	1.4979	0.877028		24.15	0.0243401		45.2124	0.851536
	24.175	1.51927	0.882543		24.175	0.0252169		45.2374	0.848154
	24.2	1.50164	0.889882		24.2	0.0222895		45.2624	0.849417
	24.225	1.50898	0.889997		24.225	0.0212409		45.2874	0.847176
	24.25	1.52495	0.879683		24.25	0.0217098		45.3124	0.852095
	24.275	1.53737	0.888488		24.275	0.0224511		45.3374	0.859246
	24.3	1.56206	0.885176		24.3	0.0219733		45.3624	0.861003
	24.325	1.58125	0.894368		24.325	0.0223837		45.3874	0.860099
	24.35	1.58346	0.901289		24.35	0.0255016		45.4124	0.868716
	24.375	1.58148	0.912716		24.375	0.0272166		45.4374	0.858739
	24.4	1.58202	0.907685		24.4	0.0305906		45.4624	0.857047
	24.425	1.5808	0.893499		24.425	0.0311461		45.4874	0.856824
	24.45	1.5738	0.889886		24.45	0.0298449		45.5124	0.855764
	24.475	1.5754	0.892994		24.475	0.0275522		45.5374	0.848663
	24.5	1.57352	0.885824		24.5	0.0263778		45.5624	0.854649
	24.525	1.55984	0.899568		24.525	0.0221528		45.5874	0.853688
	24.55	1.55409	0.926851		24.55	0.0222205		45.6124	0.850278
	24.575	1.5462	0.93488		24.575	0.0251316		45.6374	0.851941
	24.6	1.52522	0.93992		24.6	0.0248515		45.6624	0.855765
	24.625	1.48425	0.952306		24.625	0.0252439		45.6874	0.855098
	24.65	1.45017	0.950424		24.65	0.0267314		45.7124	0.851256
	24.675	1.42152	0.951001		24.675	0.0275256		45.7374	0.852822
	24.7	1.43217	0.946965		24.7	0.0275537		45.7624	0.847266
	24.725	1.45445	0.932532		24.725	0.025977		45.7874	0.844494
	24.75	1.49303	0.936434		24.75	0.0276742		45.8124	0.84217
	24.775	1.54617	0.94562		24.775	0.0305769		45.8374	0.841601
	24.8	1.57519	0.943472		24.8	0.0312331		45.8624	0.841046
	24.825	1.58597	0.94303		24.825	0.0303902		45.8874	0.847094
	24.85	1.59409	0.957049		24.85	0.032594		45.9124	0.840252
	24.875	1.60856	0.965226		24.875	0.0337103		45.9374	0.848822
	24.9	1.60454	0.964511		24.9	0.0364628		45.9624	0.857358
	24.925	1.61587	0.981855		24.925	0.0348047		45.9874	0.863123
	24.95	1.60639	1.0019		24.95	0.0363238		46.0124	0.861932
	24.975	1.60514	1.00529		24.975	0.0376496		46.0374	0.873577
	25	1.60371	1.01383		25	0.0373645		46.0624	0.86226
	25.025	1.60884	1.01139		25.025	0.0341514		46.0874	0.863769
	25.05	1.60776	0.995301		25.05	0.0376219		46.1124	0.858784
	25.075	1.61502	0.986563		25.075	0.0374509		46.1374	0.86034
	25.1	1.61993	0.994009		25.1	0.0391639		46.1624	0.856152
	25.125	1.61403	0.984292		25.125	0.0378448		46.1874	0.859604
	25.15	1.59973	1.00014		25.15	0.0384311		46.2124	0.859737
	25.175	1.61115	1.00494		25.175	0.0389524		46.2374	0.867978
	25.2	1.61513	0.996015		25.2	0.0399587		46.2624	0.867166
	25.225	1.61075	0.986346		25.225	0.0363613		46.2874	0.872993
	25.25	1.61023	0.982869		25.25	0.0394334		46.3124	0.882582
	25.275	1.62778	0.959852		25.275	0.0377651		46.3374	0.878709
	25.3	1.60621	0.964826		25.3	0.0359195		46.3624	0.872499
	25.325	1.60566	0.978522		25.325	0.0370486		46.3874	0.871774
	25.35	1.59743	0.990087		25.35	0.0389023		46.4124	0.868773
	25.375	1.60311	0.995009		25.375	0.0396221		46.4374	0.86266
	25.4	1.59958	0.995618		25.4	0.0436969		46.4624	0.865973
	25.425	1.62345	0.998564		25.425	0.0448595		46.4874	0.868026
	25.45	1.62088	0.997952		25.45	0.0434382		46.5124	0.869895
	25.475	1.62985	0.998704		25.475	0.0444959		46.5374	0.87002
	25.5	1.62637	1.00724		25.5	0.0436377		46.5624	0.867278
	25.525	1.62374	1.03431		25.525	0.0434606		46.5874	0.862428
	25.55	1.59102	1.04152		25.55	0.0436973		46.6124	0.860347
	25.575	1.59701	1.04394		25.575	0.0472394		46.6374	0.858995
	25.6	1.58788	1.04639		25.6	0.0538354		46.6624	0.85498
	25.625	1.58677	1.04969		25.625	0.0569558		46.6874	0.857157
	25.65	1.59335	1.03502		25.65	0.0574633		46.7124	0.862813
	25.675	1.61767	1.02603		25.675	0.0601864		46.7374	0.867113
	25.7	1.59832	1.03273		25.7	0.0592156		46.7624	0.869647
	25.725	1.60465	1.02806		25.725	0.0571112		46.7874	0.878541
	25.75	1.60792	1.03694		25.75	0.0578956		46.8124	0.87993
	25.775	1.59953	1.04265		25.775	0.0612772		46.8374	0.878004
	25.8	1.60377	1.04216		25.8	0.0598205		46.8624	0.879468
	25.825	1.61559	1.02784		25.825	0.0634397		46.8874	0.880621
	25.85	1.62381	1.03527		25.85	0.0616298		46.9124	0.87621
	25.875	1.62583	1.02709		25.875	0.0603471		46.9374	0.875301
	25.9	1.62713	1.02928		25.9	0.0574997		46.9624	0.873334
	25.925	1.62387	1.0415		25.925	0.0582551		46.9874	0.874217
	25.95	1.61475	1.05785		25.95	0.055263		47.0124	0.87347
	25.975	1.61518	1.07425		25.975	0.0569957		47.0374	0.872996
	26	1.62211	1.07571		26	0.0579763		47.0624	0.871979
	26.025	1.62204	1.08096		26.025	0.0599629		47.0874	0.872786
	26.05	1.63112	1.07943		26.05	0.0634593		47.1124	0.871101
	26.075	1.65934	1.07868		26.075	0.0676483		47.1374	0.872188
	26.1	1.67209	1.07501		26.1	0.0652068		47.1624	0.87648
	26.125	1.68337	1.07842		26.125	0.065984		47.1874	0.87592
	26.15	1.70131	1.07687		26.15	0.0661525		47.2124	0.881712
	26.175	1.7032	1.07118		26.175	0.0637142		47.2374	0.879512
	26.2	1.7059	1.06267		26.2	0.0631036		47.2624	0.878745
	26.225	1.69177	1.05251		26.225	0.0661719		47.2874	0.873186
	26.25	1.68782	1.05809		26.25	0.0619098		47.3124	0.873672
	26.275	1.67962	1.05476		26.275	0.0644121		47.3374	0.872752
	26.3	1.69188	1.06474		26.3	0.0633736		47.3624	0.872937
	26.325	1.68887	1.08059		26.325	0.0614294		47.3874	0.872255
	26.35	1.69803	1.08771		26.35	0.0631835		47.4124	0.872496
	26.375	1.69997	1.08063		26.375	0.0680886		47.4374	0.877405
	26.4	1.71567	1.08245		26.4	0.0666145		47.4624	0.872377
	26.425	1.71261	1.08992		26.425	0.0693401		47.4874	0.876146
	26.45	1.72075	1.08059		26.45	0.0715294		47.5124	0.874826
	26.475	1.72028	1.06815		26.475	0.068864		47.5374	0.873348
	26.5	1.73182	1.07625		26.5	0.0685729		47.5624	0.868209
	26.525	1.72679	1.07687		26.525	0.0692821		47.5874	0.866
	26.55	1.73095	1.05909		26.55	0.0700265		47.6124	0.85989
	26.575	1.73093	1.0758		26.575	0.0699941		47.6374	0.857483
	26.6	1.73487	1.08015		26.6	0.0724744		47.6624	0.858865
	26.625	1.7426	1.07105		26.625	0.0769429		47.6874	0.862186
	26.65	1.75447	1.06979		26.65	0.0768845		47.7124	0.861452
	26.675	1.74434	1.09415		26.675	0.0735086		47.7374	0.866559
	26.7	1.74964	1.08438		26.7	0.0744304		47.7624	0.870266
	26.725	1.76173	1.07391		26.725	0.0729739		47.7874	0.877356
	26.75	1.75297	1.08238		26.75	0.0687746		47.8124	0.879191
	26.775	1.74918	1.08958		26.775	0.0685645		47.8374	0.885117
	26.8	1.76844	1.07422		26.8	0.0701489		47.8624	0.88268
	26.825	1.7651	1.07486		26.825	0.0710154		47.8874	0.883477
	26.85	1.76679	1.09127		26.85	0.0736225		47.9124	0.882854
	26.875	1.75932	1.09899		26.875	0.0727169		47.9374	0.879418
	26.9	1.76406	1.09344		26.9	0.0693448		47.9624	0.880559
	26.925	1.75101	1.098		26.925	0.0694072		47.9874	0.881616
	26.95	1.76066	1.10168		26.95	0.0669803		48.0124	0.880548
	26.975	1.76335	1.08521		26.975	0.0667035		48.0374	0.877266
	27	1.76932	1.08625		27	0.0694066		48.0624	0.877409
	27.025	1.76363	1.08698		27.025	0.0702786		48.0874	0.876851
	27.05	1.77413	1.08277		27.05	0.0740758		48.1124	0.879463
	27.075	1.76648	1.07596		27.075	0.0756077		48.1374	0.882692
	27.1	1.76486	1.09449		27.1	0.073167		48.1624	0.880863
	27.125	1.7657	1.09021		27.125	0.0738307		48.1874	0.887811
	27.15	1.77029	1.07968		27.15	0.0757046		48.2124	0.893196
	27.175	1.76549	1.08712		27.175	0.0727737		48.2374	0.891627
	27.2	1.76912	1.09615		27.2	0.0690981		48.2624	0.892836
	27.225	1.75803	1.08707		27.225	0.0695209		48.2874	0.897987
	27.25	1.77272	1.0771		27.25	0.0701379		48.3124	0.889805
	27.275	1.75668	1.08336		27.275	0.0707684		48.3374	0.884391
	27.3	1.75583	1.07792		27.3	0.0716961		48.3624	0.885552
	27.325	1.75962	1.07495		27.325	0.0738243		48.3874	0.879762
	27.35	1.77566	1.08898		27.35	0.075981		48.4124	0.876294
	27.375	1.76787	1.10236		27.375	0.0758675		48.4374	0.880381
	27.4	1.78659	1.10391		27.4	0.0768266		48.4624	0.877458
	27.425	1.78265	1.10714		27.425	0.078558		48.4874	0.87315
	27.45	1.77917	1.10718		27.45	0.0816909		48.5124	0.875508
	27.475	1.77881	1.08974		27.475	0.0803651		48.5374	0.874833
	27.5	1.78172	1.09304		27.5	0.0801993		48.5624	0.873751
	27.525	1.77902	1.09423		27.525	0.0821521		48.5874	0.879505
	27.55	1.79049	1.09368		27.55	0.0821326		48.6124	0.889179
	27.575	1.78658	1.09612		27.575	0.0830612		48.6374	0.88878
	27.6	1.77555	1.10156		27.6	0.0846851		48.6624	0.889369
	27.625	1.76388	1.09299		27.625	0.0878164		48.6874	0.885011
	27.65	1.76519	1.10089		27.65	0.0868214		48.7124	0.879308
	27.675	1.76171	1.10515		27.675	0.0900317		48.7374	0.871876
	27.7	1.7617	1.11006		27.7	0.0899248		48.7624	0.871547
	27.725	1.75488	1.10378		27.725	0.0911149		48.7874	0.870528
	27.75	1.75756	1.10641		27.75	0.0859195		48.8124	0.876456
	27.775	1.75195	1.10723		27.775	0.0858726		48.8374	0.874254
	27.8	1.75872	1.0993		27.8	0.085722		48.8624	0.876841
	27.825	1.74653	1.09108		27.825	0.0829551		48.8874	0.876398
	27.85	1.76148	1.10436		27.85	0.0813911		48.9124	0.878848
	27.875	1.75584	1.09869		27.875	0.0824485		48.9374	0.880179
	27.9	1.75595	1.09896		27.9	0.0834809		48.9624	0.886849
	27.925	1.74928	1.0996		27.925	0.0825328		48.9874	0.884667
	27.95	1.76845	1.09734		27.95	0.0858783		49.0124	0.889203
	27.975	1.76957	1.10197		27.975	0.0874403		49.0374	0.888444
	28	1.78626	1.10376		28	0.0903679		49.0624	0.889477
	28.025	1.78934	1.11832		28.025	0.0886195		49.0874	0.894647
	28.05	1.79297	1.12316		28.05	0.0850153		49.1124	0.89458
	28.075	1.79963	1.12769		28.075	0.0831395		49.1374	0.891576
	28.1	1.7964	1.13001		28.1	0.0827327		49.1624	0.890929
	28.125	1.80099	1.12399		28.125	0.0816829		49.1874	0.891811
	28.15	1.80781	1.12817		28.15	0.0821134		49.2124	0.888254
	28.175	1.81404	1.11757		28.175	0.0849376		49.2374	0.889051
	28.2	1.7991	1.121		28.2	0.0846921		49.2624	0.887708
	28.225	1.79847	1.12018		28.225	0.0874781		49.2874	0.892325
	28.25	1.78931	1.13176		28.25	0.08622		49.3124	0.890938
	28.275	1.77913	1.11372		28.275	0.0886459		49.3374	0.887657
	28.3	1.77298	1.12156		28.3	0.0883344		49.3624	0.883962
	28.325	1.77542	1.12891		28.325	0.0904639		49.3874	0.890102
	28.35	1.78036	1.12278		28.35	0.0900729		49.4124	0.880635
	28.375	1.77639	1.1106		28.375	0.0914684		49.4374	0.878473
	28.4	1.78884	1.09895		28.4	0.0905196		49.4624	0.878276
	28.425	1.77293	1.09649		28.425	0.0910763		49.4874	0.883256
	28.45	1.78175	1.08068		28.45	0.0909033		49.5124	0.88175
	28.475	1.76956	1.07828		28.475	0.0908084		49.5374	0.887117
	28.5	1.78277	1.07588		28.5	0.0917939		49.5624	0.88957
	28.525	1.78089	1.08785		28.525	0.0936251		49.5874	0.89008
	28.55	1.78634	1.08724		28.55	0.0939609		49.6124	0.891541
	28.575	1.78229	1.08924		28.575	0.0961282		49.6374	0.886262
	28.6	1.79736	1.08971		28.6	0.0958366		49.6624	0.887924
	28.625	1.79275	1.10303		28.625	0.096878		49.6874	0.885494
	28.65	1.80269	1.10844		28.65	0.0965842		49.7124	0.884517
	28.675	1.82181	1.10976		28.675	0.096326		49.7374	0.88067
	28.7	1.83839	1.12258		28.7	0.0942551		49.7624	0.88425
	28.725	1.8379	1.1227		28.725	0.0911385		49.7874	0.88447
	28.75	1.84113	1.11475		28.75	0.0954503		49.8124	0.885102
	28.775	1.8346	1.09939		28.775	0.0975689		49.8374	0.886086
	28.8	1.83918	1.09516		28.8	0.100435		49.8624	0.886668
	28.825	1.83703	1.08109		28.825	0.104607		49.8874	0.891024
	28.85	1.84639	1.08381		28.85	0.109753		49.9124	0.887591
	28.875	1.84623	1.09303		28.875	0.106067		49.9374	0.891733
	28.9	1.84081	1.10459		28.9	0.106418		49.9624	0.890553
	28.925	1.83019	1.12457		28.925	0.108806		49.9874	0.883133
	28.95	1.82737	1.14439		28.95	0.11143		50.0124	0.879776
	28.975	1.8186	1.14599		28.975	0.112651		50.0374	0.880827
	29	1.83522	1.14353		29	0.116587		50.0624	0.87552
	29.025	1.84534	1.1475		29.025	0.117508		50.0874	0.876641
	29.05	1.86054	1.14046		29.05	0.115591		50.1124	0.885663
	29.075	1.86414	1.12878		29.075	0.111144		50.1374	0.888193
	29.1	1.87118	1.13276		29.1	0.109226		50.1624	0.886849
	29.125	1.85683	1.13793		29.125	0.107122		50.1874	0.887809
	29.15	1.86967	1.12944		29.15	0.111233		50.2124	0.888447
	29.175	1.86092	1.13704		29.175	0.115391		50.2374	0.886157
	29.2	1.86147	1.13342		29.2	0.118622		50.2624	0.879624
	29.225	1.8348	1.12459		29.225	0.120435		50.2874	0.878127
	29.25	1.82904	1.122		29.25	0.123402		50.3124	0.877384
	29.275	1.7978	1.12652		29.275	0.118223		50.3374	0.87531
	29.3	1.79246	1.13165		29.3	0.120221		50.3624	0.873752
	29.325	1.78066	1.13377		29.325	0.118603		50.3874	0.879625
	29.35	1.79772	1.15208		29.35	0.123557		50.4124	0.881508
	29.375	1.80131	1.16074		29.375	0.123234		50.4374	0.886015
	29.4	1.81241	1.16226		29.4	0.132196		50.4624	0.888957
	29.425	1.81164	1.15384		29.425	0.129632		50.4874	0.8936
	29.45	1.81313	1.15478		29.45	0.132928		50.5124	0.893174
	29.475	1.82385	1.13979		29.475	0.130592		50.5374	0.891519
	29.5	1.82797	1.13515		29.5	0.127527		50.5624	0.886175
	29.525	1.84339	1.14299		29.525	0.123951		50.5874	0.885277
	29.55	1.85067	1.13237		29.55	0.122514		50.6124	0.887948
	29.575	1.85577	1.13158		29.575	0.122334		50.6374	0.883848
	29.6	1.84935	1.14505		29.6	0.122099		50.6624	0.888851
	29.625	1.85037	1.13422		29.625	0.122549		50.6874	0.893316
	29.65	1.83638	1.13781		29.65	0.120781		50.7124	0.894198
	29.675	1.83941	1.14129		29.675	0.122994		50.7374	0.886444
	29.7	1.83688	1.15086		29.7	0.12459		50.7624	0.88929
	29.725	1.84708	1.14222		29.725	0.12302		50.7874	0.890404
	29.75	1.85356	1.14428		29.75	0.128507		50.8124	0.887768
	29.775	1.856	1.14614		29.775	0.128082		50.8374	0.892447
	29.8	1.85918	1.15418		29.8	0.127652		50.8624	0.895748
	29.825	1.86609	1.15689		29.825	0.126088		50.8874	0.899084
	29.85	1.86001	1.14898		29.85	0.126743		50.9124	0.899662
	29.875	1.85755	1.14161		29.875	0.120641		50.9374	0.903458
	29.9	1.86677	1.1391		29.9	0.11917		50.9624	0.895974
	29.925	1.87384	1.12896		29.925	0.11484		50.9874	0.897493
	29.95	1.87273	1.11974		29.95	0.111834		51.0124	0.890986
	29.975	1.87201	1.12322		29.975	0.112687		51.0374	0.889938
	30	1.86311	1.14317		30	0.115862		51.0624	0.888447
	30.025	1.85503	1.15217		30.025	0.11784		51.0874	0.88949
	30.05	1.83823	1.14108		30.05	0.123759		51.1124	0.890638
	30.075	1.83536	1.15124		30.075	0.128077		51.1374	0.889476
	30.1	1.82523	1.16755		30.1	0.131264		51.1624	0.894954
	30.125	1.79327	1.16505		30.125	0.135328		51.1874	0.893719
	30.15	1.75928	1.1632		30.15	0.137032		51.2124	0.897619
	30.175	1.76384	1.1849		30.175	0.139441		51.2374	0.899039
	30.2	1.76178	1.17713		30.2	0.141979		51.2624	0.907033
	30.225	1.77413	1.17051		30.225	0.144214		51.2874	0.901055
	30.25	1.81318	1.16438		30.25	0.141111		51.3124	0.901628
	30.275	1.84935	1.14691		30.275	0.140626		51.3374	0.899204
	30.3	1.84698	1.13806		30.3	0.138852		51.3624	0.896658
	30.325	1.85086	1.13548		30.325	0.139864		51.3874	0.893624
	30.35	1.85462	1.14571		30.35	0.13611		51.4124	0.893608
	30.375	1.85232	1.15108		30.375	0.136134		51.4374	0.895444
	30.4	1.85459	1.14366		30.4	0.13505		51.4624	0.898476
	30.425	1.84639	1.16223		30.425	0.135951		51.4874	0.899732
	30.45	1.84908	1.16995		30.45	0.135363		51.5124	0.903677
	30.475	1.83885	1.16141		30.475	0.136873		51.5374	0.906606
	30.5	1.82844	1.16498		30.5	0.141525		51.5624	0.906161
	30.525	1.81641	1.17985		30.525	0.146816		51.5874	0.90408
	30.55	1.82613	1.1819		30.55	0.148018		51.6124	0.906502
	30.575	1.824	1.1771		30.575	0.147082		51.6374	0.903076
	30.6	1.82144	1.18313		30.6	0.1451		51.6624	0.89927
	30.625	1.82712	1.17982		30.625	0.14449		51.6874	0.895113
	30.65	1.82425	1.18491		30.65	0.145863		51.7124	0.894446
	30.675	1.81724	1.17771		30.675	0.143332		51.7374	0.893708
	30.7	1.81639	1.19277		30.7	0.14424		51.7624	0.888119
	30.725	1.82654	1.1931		30.725	0.147471		51.7874	0.894378
	30.75	1.82567	1.19984		30.75	0.152305		51.8124	0.897922
	30.775	1.83653	1.19852		30.775	0.150326		51.8374	0.894053
	30.8	1.8423	1.19509		30.8	0.153146		51.8624	0.893045
	30.825	1.83667	1.20075		30.825	0.156106		51.8874	0.897638
	30.85	1.83372	1.19724		30.85	0.155229		51.9124	0.896203
	30.875	1.832	1.19526		30.875	0.149267		51.9374	0.90071
	30.9	1.82706	1.1975		30.9	0.146707		51.9624	0.908602
	30.925	1.82527	1.20846		30.925	0.14517		51.9874	0.913266
	30.95	1.82998	1.19415		30.95	0.142607		52.0124	0.91706
	30.975	1.83775	1.20053		30.975	0.143461		52.0374	0.911536
	31	1.8383	1.20911		31	0.143059		52.0624	0.904319
	31.025	1.85289	1.20883		31.025	0.146705		52.0874	0.899261
	31.05	1.84738	1.20671		31.05	0.149547		52.1124	0.903845
	31.075	1.84377	1.1948		31.075	0.15037		52.1374	0.900834
	31.1	1.83581	1.19773		31.1	0.151391		52.1624	0.90143
	31.125	1.84662	1.184		31.125	0.152984		52.1874	0.904202
	31.15	1.8351	1.18816		31.15	0.152206		52.2124	0.909125
	31.175	1.83523	1.19237		31.175	0.150323		52.2374	0.907101
	31.2	1.84673	1.21774		31.2	0.151233		52.2624	0.905241
	31.225	1.84683	1.20697		31.225	0.151759		52.2874	0.908043
	31.25	1.86238	1.23181		31.25	0.149629		52.3124	0.905915
	31.275	1.88151	1.23094		31.275	0.151311		52.3374	0.902539
	31.3	1.89514	1.22058		31.3	0.151009		52.3624	0.902153
	31.325	1.89458	1.2018		31.325	0.153698		52.3874	0.905177
	31.35	1.91084	1.21121		31.35	0.15262		52.4124	0.906226
	31.375	1.90977	1.2036		31.375	0.158715		52.4374	0.911877
	31.4	1.90413	1.20382		31.4	0.157763		52.4624	0.910981
	31.425	1.92154	1.20515		31.425	0.161125		52.4874	0.912317
	31.45	1.93211	1.21947		31.45	0.156246		52.5124	0.91084
	31.475	1.92855	1.22092		31.475	0.156104		52.5374	0.910006
	31.5	1.92711	1.22196		31.5	0.157453		52.5624	0.904981
	31.525	1.92738	1.23278		31.525	0.157019		52.5874	0.905705
	31.55	1.91913	1.23446		31.55	0.15541		52.6124	0.905498
	31.575	1.91291	1.24457		31.575	0.158726		52.6374	0.908171
	31.6	1.92641	1.24425		31.6	0.158929		52.6624	0.904735
	31.625	1.91438	1.23215		31.625	0.154201		52.6874	0.903676
	31.65	1.92589	1.21527		31.65	0.15654		52.7124	0.898747
	31.675	1.92061	1.21959		31.675	0.155401		52.7374	0.901104
	31.7	1.93003	1.21083		31.7	0.153417		52.7624	0.90092
	31.725	1.91591	1.20047		31.725	0.156774		52.7874	0.903734
	31.75	1.9258	1.2156		31.75	0.158367		52.8124	0.907409
	31.775	1.91049	1.22312		31.775	0.159494		52.8374	0.914864
	31.8	1.91371	1.22955		31.8	0.161701		52.8624	0.914745
	31.825	1.91065	1.22764		31.825	0.16657		52.8874	0.916194
	31.85	1.93486	1.2444		31.85	0.166626		52.9124	0.917327
	31.875	1.92727	1.23667		31.875	0.168564		52.9374	0.920095
	31.9	1.93904	1.2335		31.9	0.167696		52.9624	0.918939
	31.925	1.9527	1.22867		31.925	0.169893		52.9874	0.913525
	31.95	1.95212	1.21438		31.95	0.169589		53.0124	0.912245
	31.975	1.93703	1.20521		31.975	0.170685		53.0374	0.910298
	32	1.95876	1.19595		32	0.17008		53.0624	0.904788
	32.025	1.9612	1.20148		32.025	0.171008		53.0874	0.901342
	32.05	1.94215	1.2035		32.05	0.170345		53.1124	0.903013
	32.075	1.94859	1.21205		32.075	0.167783		53.1374	0.903713
	32.1	1.94347	1.20898		32.1	0.171985		53.1624	0.901011
	32.125	1.94153	1.23143		32.125	0.175312		53.1874	0.904838
	32.15	1.93602	1.22339		32.15	0.172932		53.2124	0.902217
	32.175	1.94818	1.23407		32.175	0.173763		53.2374	0.905265
	32.2	1.93742	1.24528		32.2	0.177567		53.2624	0.903817
	32.225	1.93509	1.25975		32.225	0.177944		53.2874	0.904296
	32.25	1.93403	1.25912		32.25	0.176749		53.3124	0.90412
	32.275	1.93184	1.28195		32.275	0.181585		53.3374	0.906767
	32.3	1.93422	1.27928		32.3	0.1838		53.3624	0.905308
	32.325	1.94165	1.28505		32.325	0.184574		53.3874	0.904153
	32.35	1.95421	1.27434		32.35	0.185604		53.4124	0.910704
	32.375	1.93653	1.27336		32.375	0.188569		53.4374	0.902478
	32.4	1.95357	1.27679		32.4	0.19401		53.4624	0.90978
	32.425	1.95245	1.28422		32.425	0.195621		53.4874	0.908006
	32.45	1.94492	1.29365		32.45	0.195131		53.5124	0.907756
	32.475	1.93926	1.30801		32.475	0.195003		53.5374	0.906251
	32.5	1.94696	1.30897		32.5	0.195813		53.5624	0.90661
	32.525	1.9314	1.30103		32.525	0.193734		53.5874	0.904717
	32.55	1.92632	1.28778		32.55	0.193514		53.6124	0.909475
	32.575	1.93236	1.27957		32.575	0.193615		53.6374	0.909413
	32.6	1.93248	1.27251		32.6	0.190654		53.6624	0.910597
	32.625	1.93553	1.26275		32.625	0.188201		53.6874	0.920323
	32.65	1.94407	1.25813		32.65	0.188248		53.7124	0.919305
	32.675	1.94788	1.25795		32.675	0.187354		53.7374	0.910478
	32.7	1.94134	1.25841		32.7	0.18722		53.7624	0.913526
	32.725	1.94326	1.25862		32.725	0.189263		53.7874	0.912447
	32.75	1.93245	1.25738		32.75	0.189191		53.8124	0.910967
	32.775	1.92539	1.24756		32.775	0.185848		53.8374	0.912347
	32.8	1.92337	1.26146		32.8	0.188145		53.8624	0.92201
	32.825	1.93524	1.24973		32.825	0.190492		53.8874	0.921451
	32.85	1.94122	1.25922		32.85	0.197651		53.9124	0.924617
	32.875	1.95701	1.26206		32.875	0.201682		53.9374	0.923741
	32.9	1.95379	1.28128		32.9	0.204588		53.9624	0.922959
	32.925	1.95764	1.25067		32.925	0.203856		53.9874	0.920634
	32.95	1.94179	1.26591		32.95	0.20672		54.0124	0.92412
	32.975	1.9375	1.26419		32.975	0.201124		54.0374	0.920158
	33	1.92129	1.25911		33	0.198957		54.0624	0.92058
	33.025	1.92608	1.2434		33.025	0.198281		54.0874	0.919209
	33.05	1.92058	1.25355		33.05	0.199666		54.1124	0.916109
	33.075	1.93549	1.23311		33.075	0.201705		54.1374	0.914304
	33.1	1.93025	1.22953		33.1	0.203032		54.1624	0.913365
	33.125	1.94214	1.23647		33.125	0.208576		54.1874	0.912986
	33.15	1.93618	1.24606		33.15	0.210857		54.2124	0.91183
	33.175	1.93851	1.25187		33.175	0.212431		54.2374	0.912673
	33.2	1.93557	1.26804		33.2	0.209174		54.2624	0.915107
	33.225	1.93965	1.25617		33.225	0.208996		54.2874	0.914639
	33.25	1.93176	1.25333		33.25	0.20672		54.3124	0.916291
	33.275	1.9471	1.25199		33.275	0.212546		54.3374	0.917541
	33.3	1.95218	1.24841		33.3	0.212038		54.3624	0.91873
	33.325	1.95503	1.25796		33.325	0.213382		54.3874	0.907589
	33.35	1.95211	1.24693		33.35	0.215781		54.4124	0.90576
	33.375	1.96301	1.25089		33.375	0.213835		54.4374	0.898244
	33.4	1.95844	1.2418		33.4	0.207981		54.4624	0.897913
	33.425	1.94761	1.24271		33.425	0.210191		54.4874	0.896672
	33.45	1.94874	1.22938		33.45	0.210397		54.5124	0.903166
	33.475	1.95078	1.24601		33.475	0.209612		54.5374	0.908758
	33.5	1.942	1.24408		33.5	0.209336		54.5624	0.914521
	33.525	1.93265	1.24709		33.525	0.211075		54.5874	0.914235
	33.55	1.93197	1.24436		33.55	0.210191		54.6124	0.919219
	33.575	1.92025	1.23612		33.575	0.210056		54.6374	0.917791
	33.6	1.92067	1.24333		33.6	0.207229		54.6624	0.914582
	33.625	1.9227	1.2529		33.625	0.209101		54.6874	0.916455
	33.65	1.92368	1.24401		33.65	0.207846		54.7124	0.914079
	33.675	1.92302	1.25332		33.675	0.210799		54.7374	0.912286
	33.7	1.93914	1.26806		33.7	0.209641		54.7624	0.907838
	33.725	1.92301	1.26015		33.725	0.213086		54.7874	0.907202
	33.75	1.92038	1.2603		33.75	0.210904		54.8124	0.907586
	33.775	1.93265	1.27525		33.775	0.214168		54.8374	0.909966
	33.8	1.93942	1.27269		33.8	0.211354		54.8624	0.913601
	33.825	1.92407	1.26781		33.825	0.218309		54.8874	0.918003
	33.85	1.93886	1.27132		33.85	0.21599		54.9124	0.918571
	33.875	1.94724	1.24614		33.875	0.221514		54.9374	0.916561
	33.9	1.94377	1.25335		33.9	0.220298		54.9624	0.919433
	33.925	1.94989	1.25913		33.925	0.219392		54.9874	0.91816
	33.95	1.94745	1.2674		33.95	0.217316		55.0124	0.918812
	33.975	1.94574	1.26702		33.975	0.221837		55.0374	0.927132
	34	1.94694	1.29939		34	0.221811		55.0624	0.926866
	34.025	1.94828	1.29152		34.025	0.222701		55.0874	0.92444
	34.05	1.94297	1.29081		34.05	0.22324		55.1124	0.919666
	34.075	1.95242	1.27679		34.075	0.221206		55.1374	0.921193
	34.1	1.93855	1.29141		34.1	0.220197		55.1624	0.91526
	34.125	1.94252	1.27725		34.125	0.219903		55.1874	0.921367
	34.15	1.93171	1.27953		34.15	0.219459		55.2124	0.922096
	34.175	1.9222	1.27997		34.175	0.219808		55.2374	0.923137
	34.2	1.9176	1.29631		34.2	0.217017		55.2624	0.924724
	34.225	1.92523	1.28523		34.225	0.216039		55.2874	0.922391
	34.25	1.91344	1.29267		34.25	0.212558		55.3124	0.921596
	34.275	1.90636	1.29515		34.275	0.212202		55.3374	0.922971
	34.3	1.92128	1.29287		34.3	0.213378		55.3624	0.929204
	34.325	1.9235	1.27352		34.325	0.212382		55.3874	0.929885
	34.35	1.94113	1.27898		34.35	0.211141		55.4124	0.934683
	34.375	1.94765	1.26868		34.375	0.212524		55.4374	0.932782
	34.4	1.95452	1.27408		34.4	0.214925		55.4624	0.934203
	34.425	1.94831	1.27671		34.425	0.21835		55.4874	0.933412
	34.45	1.94371	1.28574		34.45	0.225722		55.5124	0.930619
	34.475	1.9295	1.29072		34.475	0.231427		55.5374	0.923114
	34.5	1.92979	1.29096		34.5	0.237718		55.5624	0.918198
	34.525	1.92627	1.29126		34.525	0.236955		55.5874	0.912646
	34.55	1.86776	1.2905		34.55	0.232446		55.6124	0.910866
	34.575	1.84718	1.30141		34.575	0.231413		55.6374	0.906906
	34.6	1.85007	1.30324		34.6	0.229138		55.6624	0.908138
	34.625	1.84657	1.3034		34.625	0.227537		55.6874	0.907515
	34.65	1.85138	1.29983		34.65	0.230813		55.7124	0.907004
	34.675	1.89816	1.31022		34.675	0.239709		55.7374	0.898095
	34.7	1.90629	1.30849		34.7	0.241263		55.7624	0.906246
	34.725	1.89925	1.30693		34.725	0.242824		55.7874	0.903446
	34.75	1.89031	1.33036		34.75	0.244055		55.8124	0.905267
	34.775	1.89374	1.31751		34.775	0.243962		55.8374	0.903499
	34.8	1.87586	1.31328		34.8	0.244393		55.8624	0.903293
	34.825	1.8933	1.31436		34.825	0.2449		55.8874	0.896593
	34.85	1.89316	1.30335		34.85	0.248023		55.9124	0.901073
	34.875	1.88384	1.29731		34.875	0.250008		55.9374	0.896231
	34.9	1.88301	1.31418		34.9	0.248242		55.9624	0.898116
	34.925	1.90858	1.30943		34.925	0.248271		55.9874	0.899738
	34.95	1.89815	1.31638		34.95	0.248822		56.0124	0.897247
	34.975	1.90751	1.32279		34.975	0.251259		56.0374	0.895003
	35	1.93158	1.31567		35	0.252226		56.0624	0.896001
	35.025	1.93245	1.31323		35.025	0.253119		56.0874	0.893962
	35.05	1.95143	1.31526		35.05	0.249914		56.1124	0.893371
	35.075	1.95451	1.29966		35.075	0.250251		56.1374	0.894754
	35.1	1.95893	1.31065		35.1	0.246864		56.1624	0.896111
	35.125	1.94706	1.31018		35.125	0.245243		56.1874	0.897945
	35.15	1.95425	1.32037		35.15	0.248763		56.2124	0.900596
	35.175	1.94046	1.32294		35.175	0.253006		56.2374	0.90368
	35.2	1.94727	1.32798		35.2	0.25699		56.2624	0.903265
	35.225	1.94235	1.30766		35.225	0.255334		56.2874	0.901081
	35.25	1.95537	1.31279		35.25	0.258831		56.3124	0.904201
	35.275	1.93822	1.32152		35.275	0.257204		56.3374	0.905658
	35.3	1.92736	1.32707		35.3	0.256068		56.3624	0.903889
	35.325	1.92194	1.33562		35.325	0.255536		56.3874	0.905948
	35.35	1.91392	1.3406		35.35	0.256764		56.4124	0.908616
	35.375	1.89918	1.33042		35.375	0.257069		56.4374	0.905505
	35.4	1.91293	1.30962		35.4	0.256911		56.4624	0.906806
	35.425	1.9181	1.29899		35.425	0.25516		56.4874	0.9108
	35.45	1.92333	1.29513		35.45	0.252037		56.5124	0.907235
	35.475	1.92911	1.29849		35.475	0.2569		56.5374	0.908929
	35.5	1.93703	1.28782		35.5	0.253233		56.5624	0.908979
	35.525	1.93407	1.29161		35.525	0.256386		56.5874	0.908455
	35.55	1.94595	1.29238		35.55	0.255282		56.6124	0.909534
	35.575	1.94201	1.28236		35.575	0.257417		56.6374	0.913712
	35.6	1.94553	1.28505		35.6	0.256382		56.6624	0.915317
	35.625	1.93081	1.31283		35.625	0.263187		56.6874	0.916931
	35.65	1.92499	1.3161		35.65	0.26053		56.7124	0.920609
	35.675	1.91763	1.32303		35.675	0.265259		56.7374	0.916093
	35.7	1.92159	1.32638		35.7	0.266058		56.7624	0.913343
	35.725	1.92289	1.3216		35.725	0.261682		56.7874	0.910367
	35.75	1.94038	1.30362		35.75	0.255423		56.8124	0.909477
	35.775	1.94786	1.30469		35.775	0.255831		56.8374	0.906249
	35.8	1.94284	1.29238		35.8	0.253369		56.8624	0.909985
	35.825	1.92914	1.30926		35.825	0.25145		56.8874	0.912889
	35.85	1.92063	1.31121		35.85	0.255138		56.9124	0.913739
	35.875	1.91213	1.31782		35.875	0.257391		56.9374	0.915178
	35.9	1.64909	1.21537		35.9	0.256472		56.9624	0.912157
	35.925	1.40203	1.11816		35.925	0.257562		56.9874	0.909392
	35.95	1.1435	0.998533		35.95	0.258123		57.0124	0.914262
	35.975	0.892399	0.901709		35.975	0.26216		57.0374	0.911304
	36	0.631037	0.797014		36	0.262767		57.0624	0.910896
	36.025	0.634374	0.790516		36.025	0.266089		57.0874	0.910019
	36.05	0.642315	0.79482		36.05	0.263723		57.1124	0.911196
	36.075	0.66363	0.786222		36.075	0.267496		57.1374	0.906379
	36.1	0.652817	0.778635		36.1	0.265304		57.1624	0.909215
	36.125	0.663807	0.772715		36.125	0.262616		57.1874	0.905574
	36.15	0.66717	0.770738		36.15	0.260459		57.2124	0.905814
	36.175	0.651003	0.756582		36.175	0.264476		57.2374	0.903535
	36.2	0.657476	0.768331		36.2	0.262735		57.2624	0.897485
	36.225	0.663141	0.760884		36.225	0.265095		57.2874	0.899856
	36.25	0.668264	0.750967		36.25	0.268101		57.3124	0.901851
	36.275	0.66775	0.738228		36.275	0.273187		57.3374	0.90308
	36.3	0.67643	0.755133		36.3	0.271005		57.3624	0.90024
	36.325	0.66766	0.755138		36.325	0.273773		57.3874	0.908004
	36.35	0.687953	0.756611		36.35	0.270009		57.4124	0.9016
	36.375	0.683632	0.759775		36.375	0.268961		57.4374	0.898994
	36.4	0.683804	0.769883		36.4	0.266632		57.4624	0.902071
	36.425	0.673807	0.759031		36.425	0.269266		57.4874	0.905293
	36.45	0.678537	0.74493		36.45	0.266504		57.5124	0.897783
	36.475	0.681366	0.746572		36.475	0.263956		57.5374	0.90072
	36.5	0.695875	0.742913		36.5	0.264707		57.5624	0.901192
	36.525	0.701518	0.738252		36.525	0.266395		57.5874	0.897741
	36.55	0.699967	0.721067		36.55	0.266737		57.6124	0.895436
	36.575	0.712065	0.743695		36.575	0.273686		57.6374	0.901614
	36.6	0.70546	0.737747		36.6	0.278503		57.6624	0.898988
	36.625	0.698639	0.752514		36.625	0.280394		57.6874	0.905175
	36.65	0.711266	0.737393		36.65	0.280676		57.7124	0.907981
	36.675	0.71944	0.76358		36.675	0.282667		57.7374	0.913581
	36.7	0.692684	0.742283		36.7	0.279077		57.7624	0.917911
	36.725	0.698585	0.766928		36.725	0.276845		57.7874	0.921014
	36.75	0.691704	0.754628		36.75	0.275878		57.8124	0.916102
	36.775	0.686849	0.774801		36.775	0.27686		57.8374	0.910338
	36.8	0.705881	0.773881		36.8	0.274211		57.8624	0.903397
	36.825	0.714489	0.789213		36.825	0.274722		57.8874	0.902228
	36.85	0.704065	0.755258		36.85	0.276228		57.9124	0.898958
	36.875	0.699395	0.767497		36.875	0.276567		57.9374	0.903044
	36.9	0.699518	0.77429		36.9	0.280195		57.9624	0.906562
	36.925	0.687817	0.766007		36.925	0.283345		57.9874	0.910643
	36.95	0.683486	0.755589		36.95	0.283103		58.0124	0.909438
	36.975	0.671041	0.774573		36.975	0.282984		58.0374	0.911795
	37	0.686056	0.775644		37	0.285485		58.0624	0.909661
	37.025	0.669818	0.754037		37.025	0.279144		58.0874	0.915956
	37.05	0.665806	0.760241		37.05	0.283656		58.1124	0.913992
	37.075	0.693919	0.760469		37.075	0.283297		58.1374	0.912766
	37.1	0.711637	0.757319		37.1	0.285973		58.1624	0.912553
	37.125	0.702021	0.75197		37.125	0.285327		58.1874	0.911372
	37.15	0.713084	0.768625		37.15	0.286808		58.2124	0.905228
	37.175	0.715187	0.757771		37.175	0.281588		58.2374	0.906223
	37.2	0.695407	0.76085		37.2	0.280835		58.2624	0.903453
	37.225	0.679153	0.758369		37.225	0.282351		58.2874	0.901513
	37.25	0.687158	0.757809		37.25	0.281757		58.3124	0.900561
	37.275	0.688085	0.754683		37.275	0.28601		58.3374	0.89898
	37.3	0.686625	0.757515		37.3	0.284037		58.3624	0.901076
	37.325	0.682241	0.761655		37.325	0.28494		58.3874	0.903225
	37.35	0.70545	0.764572		37.35	0.282347		58.4124	0.907236
	37.375	0.695881	0.77824		37.375	0.282695		58.4374	0.905172
	37.4	0.699441	0.788245		37.4	0.281006		58.4624	0.910386
	37.425	0.69633	0.794726		37.425	0.286021		58.4874	0.908384
	37.45	0.692755	0.776801		37.45	0.288545		58.5124	0.910021
	37.475	0.681975	0.772836		37.475	0.289301		58.5374	0.910478
	37.5	0.686066	0.759156		37.5	0.291666		58.5624	0.917058
	37.525	0.673108	0.751519		37.525	0.292528		58.5874	0.913041
	37.55	0.675057	0.749023		37.55	0.292497		58.6124	0.917364
	37.575	0.690692	0.771743		37.575	0.291151		58.6374	0.915839
	37.6	0.682589	0.780018		37.6	0.294325		58.6624	0.917556
	37.625	0.684029	0.775565		37.625	0.2975		58.6874	0.915328
	37.65	0.691138	0.765244		37.65	0.297809		58.7124	0.916902
	37.675	0.696611	0.766993		37.675	0.295518		58.7374	0.912271
	37.7	0.707327	0.743432		37.7	0.298351		58.7624	0.914886
	37.725	0.719728	0.732798		37.725	0.295842		58.7874	0.913734
	37.75	0.72147	0.724791		37.75	0.291139		58.8124	0.914532
	37.775	0.716332	0.731807		37.775	0.292411		58.8374	0.91497
	37.8	0.720289	0.729224		37.8	0.295124		58.8624	0.921727
	37.825	0.710458	0.743156		37.825	0.293545		58.8874	0.923699
	37.85	0.701825	0.751581		37.85	0.29886		58.9124	0.923536
	37.875	0.705878	0.767647		37.875	0.297276		58.9374	0.926699
	37.9	0.708227	0.771647		37.9	0.298742		58.9624	0.927874
	37.925	0.695364	0.779879		37.925	0.301866		58.9874	0.923656
	37.95	0.687182	0.777378		37.95	0.300677		59.0124	0.920829
	37.975	0.705615	0.776774		37.975	0.29918		59.0374	0.919291
	38	0.711885	0.771452		38	0.300459		59.0624	0.91898
	38.025	0.720524	0.768595		38.025	0.299291		59.0874	0.916895
	38.05	0.716164	0.758006		38.05	0.296883		59.1124	0.91682
	38.075	0.718548	0.759281		38.075	0.297032		59.1374	0.914313
	38.1	0.701014	0.755056		38.1	0.293401		59.1624	0.915234
	38.125	0.695457	0.756358		38.125	0.299834		59.1874	0.915432
	38.15	0.689841	0.756569		38.15	0.295075		59.2124	0.917499
	38.175	0.71005	0.75977		38.175	0.294073		59.2374	0.923083
	38.2	0.713051	0.751827		38.2	0.296173		59.2624	0.92146
	38.225	0.720095	0.750143		38.225	0.298789		59.2874	0.924936
	38.25	0.708316	0.745578		38.25	0.297095		59.3124	0.92487
	38.275	0.709241	0.747077		38.275	0.304051		59.3374	0.921221
	38.3	0.701848	0.753036		38.3	0.303454		59.3624	0.919681
	38.325	0.703536	0.760184		38.325	0.308215		59.3874	0.920159
	38.35	0.702179	0.759128		38.35	0.308897		59.4124	0.92072
	38.375	0.708684	0.766994		38.375	0.308842		59.4374	0.918527
	38.4	0.722922	0.761938		38.4	0.307818		59.4624	0.925864
	38.425	0.724705	0.748639		38.425	0.309685		59.4874	0.918339
	38.45	0.724478	0.741703		38.45	0.305322		59.5124	0.924871
	38.475	0.725673	0.759373		38.475	0.310799		59.5374	0.921625
	38.5	0.724811	0.757715		38.5	0.313275		59.5624	0.926542
	38.525	0.711893	0.755112		38.525	0.314259		59.5874	0.924606
	38.55	0.705569	0.753628		38.55	0.316011		59.6124	0.931804
	38.575	0.720122	0.764971		38.575	0.312701		59.6374	0.926813
	38.6	0.716553	0.746854		38.6	0.306451		59.6624	0.927998
	38.625	0.71181	0.744481		38.625	0.305129		59.6874	0.923956
	38.65	0.699648	0.740865		38.65	0.302393		59.7124	0.917797
	38.675	0.727996	0.749029		38.675	0.306212		59.7374	0.913154
	38.7	0.720701	0.741344		38.7	0.31289		59.7624	0.916921
	38.725	0.730473	0.745784		38.725	0.313436		59.7874	0.911927
	38.75	0.737813	0.740542		38.75	0.314765		59.8124	0.912179
	38.775	0.75555	0.747726		38.775	0.319581		59.8374	0.915369
	38.8	0.744827	0.739268		38.8	0.322325		59.8624	0.922591
	38.825	0.731731	0.737848		38.825	0.322869		59.8874	0.921798
	38.85	0.717153	0.727852		38.85	0.323342		59.9124	0.93201
	38.875	0.720807	0.731458		38.875	0.325285		59.9374	0.932855
	38.9	0.722951	0.708351		38.9	0.32412		59.9624	0.938196
	38.925	0.716829	0.707712		38.925	0.319918		59.9874	0.936126
	38.95	0.732178	0.698429		38.95	0.320322		60.0124	0.93607
	38.975	0.734299	0.703047		38.975	0.323851		60.0374	0.932942
	39	0.729151	0.696982		39	0.325805		60.0624	0.936184
	39.025	0.718839	0.722272		39.025	0.327243		60.0874	0.929111
	39.05	0.72547	0.718057		39.05	0.322858		60.1124	0.924292
	39.075	0.71869	0.728336		39.075	0.325111		60.1374	0.923933
	39.1	0.726195	0.728066		39.1	0.324316		60.1624	0.921318
	39.125	0.723641	0.736891		39.125	0.323106		60.1874	0.919498
	39.15	0.728431	0.72941		39.15	0.31978		60.2124	0.924105
	39.175	0.723029	0.750394		39.175	0.326806		60.2374	0.931264
	39.2	0.719474	0.756664		39.2	0.321309		60.2624	0.935096
	39.225	0.72921	0.764139		39.225	0.327923		60.2874	0.937723
	39.25	0.733954	0.767141		39.25	0.327907		60.3124	0.933129
	39.275	0.740395	0.772998		39.275	0.331142		60.3374	0.930396
	39.3	0.743265	0.75876		39.3	0.33125		60.3624	0.92268
	39.325	0.753019	0.757927		39.325	0.335511		60.3874	0.923186
	39.35	0.748546	0.759898		39.35	0.327066		60.4124	0.916035
	39.375	0.74335	0.749497		39.375	0.32957		60.4374	0.920749
	39.4	0.74268	0.741573		39.4	0.333677		60.4624	0.922524
	39.425	0.737594	0.746219		39.425	0.335329		60.4874	0.926721
	39.45	0.735512	0.74574		39.45	0.332797		60.5124	0.925274
	39.475	0.746745	0.738537		39.475	0.339		60.5374	0.930082
	39.5	0.759955	0.748575		39.5	0.335261		60.5624	0.93126
	39.525	0.742199	0.757666		39.525	0.33325		60.5874	0.928691
	39.55	0.741708	0.75743		39.55	0.329136		60.6124	0.934247
	39.575	0.744099	0.754999		39.575	0.333046		60.6374	0.939705
	39.6	0.728855	0.765311		39.6	0.33163		60.6624	0.940055
	39.625	0.737023	0.758656		39.625	0.329282		60.6874	0.940052
	39.65	0.737261	0.759311		39.65	0.328999		60.7124	0.947263
	39.675	0.737228	0.760187		39.675	0.32789		60.7374	0.941497
	39.7	0.735443	0.770495		39.7	0.326225		60.7624	0.939726
	39.725	0.74677	0.763563		39.725	0.326639		60.7874	0.944265
	39.75	0.746185	0.77353		39.75	0.329951		60.8124	0.948317
	39.775	0.752628	0.778808		39.775	0.328604		60.8374	0.946024
	39.8	0.755122	0.782085		39.8	0.333391		60.8624	0.948157
	39.825	0.760784	0.781043		39.825	0.3356		60.8874	0.941132
	39.85	0.748165	0.78436		39.85	0.335031		60.9124	0.941167
	39.875	0.748362	0.787019		39.875	0.334261		60.9374	0.932882
	39.9	0.771425	0.774692		39.9	0.334554		60.9624	0.931921
	39.925	0.76422	0.77517		39.925	0.33301		60.9874	0.933098
	39.95	0.743024	0.764063		39.95	0.331309		61.0124	0.932154
	39.975	0.746473	0.763532		39.975	0.334604		61.0374	0.925969
	40	0.747067	0.745598		40	0.337253		61.0624	0.930207
	40.025	0.743683	0.751351		40.025	0.336466		61.0874	0.931373
	40.05	0.750629	0.741161		40.05	0.333525		61.1124	0.929817
	40.075	0.763395	0.746307		40.075	0.334229		61.1374	0.936544
	40.1	0.769471	0.746601		40.1	0.329362		61.1624	0.938425
	40.125	0.765487	0.758078		40.125	0.325581		61.1874	0.936018
	40.15	0.758755	0.751452		40.15	0.329681		61.2124	0.935847
	40.175	0.759301	0.756046		40.175	0.332569		61.2374	0.934568
	40.2	0.757574	0.749215		40.2	0.338153		61.2624	0.928559
	40.225	0.737292	0.750123		40.225	0.343354		61.2874	0.93272
	40.25	0.73727	0.75732		40.25	0.352893		61.3124	0.933869
	40.275	0.747232	0.771665		40.275	0.355843		61.3374	0.934577
	40.3	0.754026	0.785649		40.3	0.358943		61.3624	0.937089
	40.325	0.750283	0.797094		40.325	0.360763		61.3874	0.943465
	40.35	0.753179	0.795588		40.35	0.360375		61.4124	0.939181
	40.375	0.735034	0.799469		40.375	0.357312		61.4374	0.944188
	40.4	0.732491	0.785209		40.4	0.35685		61.4624	0.9448
	40.425	0.730873	0.783028		40.425	0.353718		61.4874	0.944025
	40.45	0.734217	0.782974		40.45	0.350601		61.5124	0.941963
	40.475	0.740558	0.787437		40.475	0.349627		61.5374	0.944492
	40.5	0.744529	0.783387		40.5	0.346508		61.5624	0.94509
	40.525	0.719977	0.801578		40.525	0.346416		61.5874	0.942596
	40.55	0.720966	0.806812		40.55	0.34912		61.6124	0.942761
	40.575	0.727348	0.813701		40.575	0.353534		61.6374	0.948258
	40.6	0.728779	0.809852		40.6	0.357485		61.6624	0.953109
	40.625	0.729084	0.823387		40.625	0.359261		61.6874	0.953042
	40.65	0.738902	0.805671		40.65	0.359102		61.7124	0.953437
	40.675	0.737365	0.803504		40.675	0.359207		61.7374	0.957949
	40.7	0.730183	0.790361		40.7	0.356219		61.7624	0.956792
	40.725	0.727434	0.805479		40.725	0.358456		61.7874	0.948181
	40.75	0.727329	0.785041		40.75	0.362978		61.8124	0.95003
	40.775	0.73513	0.804922		40.775	0.362808		61.8374	0.95056
	40.8	0.738109	0.791968		40.8	0.364423		61.8624	0.947774
	40.825	0.745639	0.797765		40.825	0.363046		61.8874	0.943252
	40.85	0.749648	0.791707		40.85	0.361658		61.9124	0.947215
	40.875	0.751959	0.8033		40.875	0.359577		61.9374	0.940485
	40.9	0.738052	0.79669		40.9	0.360901		61.9624	0.942336
	40.925	0.73163	0.791191		40.925	0.362177		61.9874	0.945064
	40.95	0.732507	0.786182		40.95	0.364333		62.0124	0.94658
	40.975	0.730582	0.792251		40.975	0.363276		62.0374	0.950037
	41	0.739852	0.764742		41	0.365115		62.0624	0.954971
	41.025	0.745244	0.785276		41.025	0.366373		62.0874	0.955476
	41.05	0.72968	0.790619		41.05	0.366571		62.1124	0.949708
	41.075	0.721042	0.793826		41.075	0.367945		62.1374	0.953157
	41.1	0.733628	0.777604		41.1	0.36927		62.1624	0.949581
	41.125	0.732015	0.79766		41.125	0.366915		62.1874	0.948941
	41.15	0.736346	0.778735		41.15	0.366187		62.2124	0.948124
	41.175	0.745909	0.784452		41.175	0.365366		62.2374	0.951388
	41.2	0.737129	0.787945		41.2	0.366383		62.2624	0.944694
	41.225	0.724701	0.790769		41.225	0.368653		62.2874	0.94581
	41.25	0.729049	0.790162		41.25	0.371728		62.3124	0.944359
	41.275	0.73877	0.786108		41.275	0.36818		62.3374	0.948554
	41.3	0.746519	0.788585		41.3	0.367734		62.3624	0.949163
	41.325	0.759239	0.787033		41.325	0.365285		62.3874	0.955436
	41.35	0.765532	0.790803		41.35	0.364934		62.4124	0.951866
	41.375	0.768078	0.80762		41.375	0.364408		62.4374	0.955887
	41.4	0.759748	0.807504		41.4	0.36854		62.4624	0.952792
	41.425	0.756075	0.814958		41.425	0.372539		62.4874	0.955379
	41.45	0.758655	0.821738		41.45	0.374468		62.5124	0.949121
	41.475	0.756303	0.816628		41.475	0.370654		62.5374	0.957003
	41.5	0.747171	0.801074		41.5	0.371082		62.5624	0.949772
	41.525	0.754576	0.79504		41.525	0.370312		62.5874	0.946127
	41.55	0.748381	0.789311		41.55	0.368243		62.6124	0.946721
	41.575	0.743116	0.774184		41.575	0.366789		62.6374	0.944399
	41.6	0.745544	0.774915		41.6	0.368687		62.6624	0.940835
	41.625	0.743116	0.7758		41.625	0.370327		62.6874	0.941917
	41.65	0.745528	0.779494		41.65	0.372366		62.7124	0.941064
	41.675	0.75078	0.776133		41.675	0.371823		62.7374	0.936561
	41.7	0.757016	0.790739		41.7	0.367953		62.7624	0.939689
	41.725	0.755085	0.792323		41.725	0.3632		62.7874	0.945186
	41.75	0.751129	0.795116		41.75	0.359605		62.8124	0.948269
	41.775	0.752291	0.784465		41.775	0.357044		62.8374	0.945868
	41.8	0.769681	0.785842		41.8	0.358528		62.8624	0.945603
	41.825	0.780193	0.77142		41.825	0.362854		62.8874	0.948023
	41.85	0.78084	0.777078		41.85	0.371759		62.9124	0.939755
	41.875	0.794827	0.758455		41.875	0.377681		62.9374	0.936073
	41.9	0.785591	0.768294		41.9	0.382032		62.9624	0.941178
	41.925	0.774066	0.759888		41.925	0.385998		62.9874	0.93642
	41.95	0.772202	0.766275		41.95	0.388086		63.0124	0.931079
	41.975	0.777086	0.754641		41.975	0.384551		63.0374	0.93441
	42	0.773777	0.769094		42	0.384512		63.0624	0.930853
	42.025	0.786434	0.77264		42.025	0.385469		63.0874	0.93312
	42.05	0.791138	0.773991		42.05	0.383281		63.1124	0.932785
	42.075	0.778164	0.770359		42.075	0.379394		63.1374	0.937632
	42.1	0.771331	0.779107		42.1	0.383389		63.1624	0.932184
	42.125	0.775218	0.78394		42.125	0.381119		63.1874	0.935605
	42.15	0.761431	0.77217		42.15	0.377152		63.2124	0.929307
	42.175	0.75789	0.776176		42.175	0.378072		63.2374	0.9349
	42.2	0.778188	0.778056		42.2	0.38448		63.2624	0.931555
	42.225	0.773077	0.786258		42.225	0.386359		63.2874	0.932353
	42.25	0.773386	0.775354		42.25	0.389505		63.3124	0.934353
	42.275	0.78225	0.78583		42.275	0.391361		63.3374	0.938789
	42.3	0.774932	0.776342		42.3	0.391264		63.3624	0.934819
	42.325	0.771951	0.77763		42.325	0.389261		63.3874	0.935919
	42.35	0.781575	0.780875		42.35	0.388463		63.4124	0.938127
	42.375	0.762509	0.776719		42.375	0.391527		63.4374	0.932094
	42.4	0.744285	0.791998		42.4	0.394558		63.4624	0.936798
	42.425	0.753305	0.801119		42.425	0.393206		63.4874	0.937071
	42.45	0.739822	0.797542		42.45	0.39546		63.5124	0.932748
	42.475	0.745936	0.789604		42.475	0.394935		63.5374	0.929456
	42.5	0.763631	0.796532		42.5	0.392195		63.5624	0.929728
	42.525	0.772926	0.79301		42.525	0.395152		63.5874	0.922449
	42.55	0.786393	0.789296		42.55	0.399713		63.6124	0.918412
	42.575	0.793132	0.805553		42.575	0.400858		63.6374	0.917934
	42.6	0.791183	0.783783		42.6	0.400547		63.6624	0.917545
	42.625	0.791727	0.797348		42.625	0.401731		63.6874	0.919222
	42.65	0.79689	0.782707		42.65	0.404421		63.7124	0.917607
	42.675	0.78661	0.787688		42.675	0.403091		63.7374	0.920698
	42.7	0.791787	0.780757		42.7	0.405435		63.7624	0.930198
	42.725	0.79215	0.79851		42.725	0.408776		63.7874	0.932169
	42.75	0.79466	0.78216		42.75	0.407722		63.8124	0.932709
	42.775	0.78296	0.785884		42.775	0.404185		63.8374	0.935014
	42.8	0.77261	0.793913		42.8	0.406827		63.8624	0.935772
	42.825	0.768936	0.790242		42.825	0.406142		63.8874	0.929181
	42.85	0.761681	0.796371		42.85	0.402816		63.9124	0.929528
	42.875	0.761543	0.810992		42.875	0.406035		63.9374	0.931488
	42.9	0.755068	0.82053		42.9	0.40793		63.9624	0.928883
	42.925	0.744848	0.817815		42.925	0.411016		63.9874	0.930953
	42.95	0.735336	0.82012		42.95	0.410831		64.0124	0.935135
	42.975	0.731761	0.817039		42.975	0.416577		64.0374	0.931306
	43	0.726698	0.821788		43	0.416787		64.0624	0.932759
	43.025	0.744157	0.802485		43.025	0.415118		64.0874	0.93842
	43.05	0.75416	0.809147		43.05	0.413063		64.1124	0.939539
	43.075	0.765454	0.798148		43.075	0.412745		64.1374	0.932957
	43.1	0.77141	0.800257		43.1	0.408517		64.1624	0.935411
	43.125	0.774738	0.778503		43.125	0.404549		64.1874	0.937959
	43.15	0.777107	0.803012		43.15	0.40826		64.2124	0.935806
	43.175	0.773709	0.798546		43.175	0.410167		64.2374	0.936291
	43.2	0.769247	0.811436		43.2	0.408389		64.2624	0.941252
	43.225	0.772918	0.815924		43.225	0.41398		64.2874	0.948332
	43.25	0.75491	0.823361		43.25	0.416524		64.3124	0.942146
	43.275	0.761095	0.813648		43.275	0.41325		64.3374	0.942505
	43.3	0.779386	0.798924		43.3	0.409417		64.3624	0.943374
	43.325	0.771427	0.797278		43.325	0.416399		64.3874	0.941874
	43.35	0.767118	0.789953		43.35	0.413064		64.4124	0.934165
	43.375	0.788951	0.801749		43.375	0.41454		64.4374	0.935063
	43.4	0.781367	0.798883		43.4	0.420298		64.4624	0.930242
	43.425	0.774742	0.808663		43.425	0.421058		64.4874	0.921345
	43.45	0.780892	0.802887		43.45	0.417733		64.5124	0.92689
	43.475	0.781929	0.790453		43.475	0.423385		64.5374	0.935219
	43.5	0.789059	0.768821		43.5	0.422825		64.5624	0.940036
	43.525	0.786353	0.772474		43.525	0.416547		64.5874	0.946127
	43.55	0.779688	0.778318		43.55	0.418784		64.6124	0.955486
	43.575	0.790872	0.785525		43.575	0.418304		64.6374	0.954421
	43.6	0.79358	0.797774		43.6	0.41304		64.6624	0.954082
	43.625	0.790125	0.805798		43.625	0.415712		64.6874	0.94918
	43.65	0.799196	0.811539		43.65	0.421226		64.7124	0.953513
	43.675	0.800823	0.816259		43.675	0.424518		64.7374	0.95171
	43.7	0.785646	0.810221		43.7	0.430339		64.7624	0.94812
	43.725	0.795572	0.806777		43.725	0.43105		64.7874	0.944483
	43.75	0.793259	0.806485		43.75	0.434073		64.8124	0.940989
	43.775	0.785456	0.791819		43.775	0.43439		64.8374	0.93069
	43.8	0.785775	0.776024		43.8	0.431997		64.8624	0.932815
	43.825	0.789578	0.781336		43.825	0.430009		64.8874	0.93458
	43.85	0.784696	0.782331		43.85	0.430387		64.9124	0.93696
	43.875	0.785561	0.800211		43.875	0.428157		64.9374	0.942124
	43.9	0.791718	0.796552		43.9	0.429409		64.9624	0.951687
	43.925	0.788424	0.797096		43.925	0.433212		64.9874	0.947817
	43.95	0.801046	0.786047		43.95	0.431165		65.0124	0.948334
	43.975	0.804044	0.800299		43.975	0.429644		65.0374	0.943216
	44	0.805689	0.773511		44	0.4338		65.0624	0.940902
	44.025	0.790282	0.778161		44.025	0.431138		65.0874	0.941431
	44.05	0.803963	0.783824		44.05	0.426162		65.1124	0.940577
	44.075	0.795079	0.793637		44.075	0.427086		65.1374	0.939905
	44.1	0.797673	0.779067		44.1	0.429602		65.1624	0.940098
	44.125	0.805052	0.790879		44.125	0.425981		65.1874	0.945786
	44.15	0.816326	0.791931		44.15	0.426562		65.2124	0.938628
	44.175	0.807812	0.775916		44.175	0.427838		65.2374	0.940992
	44.2	0.809866	0.768724		44.2	0.428432		65.2624	0.943241
	44.225	0.812518	0.766544		44.225	0.434451		65.2874	0.949024
	44.25	0.796038	0.769207		44.25	0.440101		65.3124	0.943945
	44.275	0.800734	0.775058		44.275	0.446434		65.3374	0.943363
	44.3	0.811854	0.779358		44.3	0.452395		65.3624	0.939819
	44.325	0.808362	0.785028		44.325	0.456085		65.3874	0.93875
	44.35	0.786976	0.787725		44.35	0.45436		65.4124	0.930717
	44.375	0.786989	0.784224		44.375	0.446989		65.4374	0.93609
	44.4	0.781175	0.781396		44.4	0.445939		65.4624	0.936305
	44.425	0.77431	0.799005		44.425	0.444608		65.4874	0.945897
	44.45	0.766582	0.79762		44.45	0.44798		65.5124	0.943941
	44.475	0.777283	0.790304		44.475	0.449758		65.5374	0.950008
	44.5	0.786113	0.797262		44.5	0.452538		65.5624	0.946744
	44.525	0.784706	0.794482		44.525	0.456932		65.5874	0.951288
	44.55	0.785463	0.798637		44.55	0.45797		65.6124	0.948561
	44.575	0.795519	0.788204		44.575	0.454356		65.6374	0.945548
	44.6	0.786217	0.789047		44.6	0.457558		65.6624	0.941689
	44.625	0.780516	0.781825		44.625	0.461905		65.6874	0.942123
	44.65	0.78319	0.786008		44.65	0.459879		65.7124	0.939437
	44.675	0.790017	0.77192		44.675	0.462985		65.7374	0.933873
	44.7	0.77504	0.795978		44.7	0.462354		65.7624	0.937019
	44.725	0.799949	0.808597		44.725	0.45742		65.7874	0.937674
	44.75	0.797833	0.825174		44.75	0.454763		65.8124	0.936824
	44.775	0.796921	0.833176		44.775	0.447627		65.8374	0.933854
	44.8	0.800486	0.83922		44.8	0.446722		65.8624	0.935683
	44.825	0.809427	0.835116		44.825	0.44672		65.8874	0.933684
	44.85	0.799058	0.835408		44.85	0.446949		65.9124	0.927207
	44.875	0.807745	0.832947		44.875	0.449014		65.9374	0.921491
	44.9	0.81445	0.828962		44.9	0.457386		65.9624	0.921498
	44.925	0.804574	0.817164		44.925	0.454384		65.9874	0.920555
	44.95	0.803449	0.820513		44.95	0.454793		66.0124	0.924533
	44.975	0.806103	0.820514		44.975	0.460991		66.0374	0.93034
	45	0.802273	0.81788		45	0.462916		66.0624	0.935623
	45.025	0.795964	0.822535		45.025	0.458279		66.0874	0.941853
	45.05	0.786233	0.833035		45.05	0.461083		66.1124	0.939484
	45.075	0.794411	0.825165		45.075	0.465537		66.1374	0.937489
	45.1	0.78961	0.827093		45.1	0.46558		66.1624	0.94058
	45.125	0.789725	0.827961		45.125	0.463001		66.1874	0.941135
	45.15	0.782081	0.827041		45.15	0.467035		66.2124	0.934619
	45.175	0.798644	0.82122		45.175	0.465524		66.2374	0.938563
	45.2	0.800995	0.830483		45.2	0.465155		66.2624	0.937685
	45.225	0.793131	0.840803		45.225	0.461666		66.2874	0.937653
	45.25	0.802649	0.844574		45.25	0.462998		66.3124	0.938408
	45.275	0.816854	0.840592		45.275	0.46134		66.3374	0.94329
	45.3	0.799969	0.851388		45.3	0.462424		66.3624	0.94157
	45.325	0.800093	0.855111		45.325	0.463055		66.3874	0.944593
	45.35	0.816217	0.84275		45.35	0.460935		66.4124	0.937601
	45.375	0.806277	0.831216		45.375	0.46696		66.4374	0.94059
	45.4	0.790806	0.837268		45.4	0.468539		66.4624	0.937315
	45.425	0.802021	0.847321		45.425	0.470139		66.4874	0.937884
	45.45	0.809394	0.846605		45.45	0.469798		66.5124	0.941801
	45.475	0.794919	0.836053		45.475	0.467848		66.5374	0.94631
	45.5	0.804889	0.854478		45.5	0.463055		66.5624	0.94268
	45.525	0.815175	0.857175		45.525	0.463795		66.5874	0.94346
	45.55	0.804333	0.842254		45.55	0.464519		66.6124	0.944804
	45.575	0.791839	0.843802		45.575	0.469045		66.6374	0.939405
	45.6	0.802162	0.861119		45.6	0.477395		66.6624	0.940683
	45.625	0.798346	0.858335		45.625	0.481411		66.6874	0.940011
	45.65	0.789954	0.848559		45.65	0.481299		66.7124	0.943693
	45.675	0.78931	0.860069		45.675	0.483948		66.7374	0.949694
	45.7	0.797487	0.849233		45.7	0.47864		66.7624	0.949585
	45.725	0.78797	0.849798		45.725	0.476228		66.7874	0.949403
	45.75	0.793755	0.834863		45.75	0.47514		66.8124	0.945217
	45.775	0.80784	0.83383		45.775	0.480545		66.8374	0.94359
	45.8	0.81908	0.836636		45.8	0.478034		66.8624	0.94208
	45.825	0.824781	0.846626		45.825	0.480614		66.8874	0.942348
	45.85	0.830258	0.845312		45.85	0.483007		66.9124	0.943852
	45.875	0.81844	0.84898		45.875	0.486551		66.9374	0.949614
	45.9	0.814238	0.857075		45.9	0.486062		66.9624	0.951087
	45.925	0.824496	0.845931		45.925	0.488295		66.9874	0.954145
	45.95	0.811459	0.834635		45.95	0.490122		67.0124	0.953943
	45.975	0.80841	0.833052		45.975	0.491396		67.0374	0.952151
	46	0.8048	0.834334		46	0.490317		67.0624	0.952673
	46.025	0.802983	0.827571		46.025	0.48682		67.0874	0.952814
	46.05	0.803028	0.823531		46.05	0.491324		67.1124	0.948925
	46.075	0.792121	0.829782		46.075	0.489123		67.1374	0.953942
	46.1	0.781222	0.826245		46.1	0.485929		67.1624	0.955001
	46.125	0.77875	0.837292		46.125	0.477414		67.1874	0.955491
	46.15	0.774303	0.82763		46.15	0.477707		67.2124	0.954464
	46.175	0.768807	0.840916		46.175	0.471734		67.2374	0.960408
	46.2	0.781649	0.834773		46.2	0.471097		67.2624	0.958021
	46.225	0.797436	0.833656		46.225	0.467895		67.2874	0.957281
	46.25	0.794257	0.822613		46.25	0.470189		67.3124	0.957205
	46.275	0.788543	0.840363		46.275	0.469565		67.3374	0.958501
	46.3	0.783561	0.833829		46.3	0.472735		67.3624	0.956882
	46.325	0.78624	0.852034		46.325	0.471067		67.3874	0.95873
	46.35	0.773138	0.856425		46.35	0.472058		67.4124	0.965803
	46.375	0.778377	0.860251		46.375	0.478304		67.4374	0.971986
	46.4	0.79096	0.864043		46.4	0.477196		67.4624	0.974036
	46.425	0.790728	0.86758		46.425	0.474047		67.4874	0.974974
	46.45	0.778722	0.850017		46.45	0.478949		67.5124	0.973448
	46.475	0.786755	0.841586		46.475	0.480655		67.5374	0.975158
	46.5	0.791336	0.844233		46.5	0.474249		67.5624	0.973713
	46.525	0.783348	0.856529		46.525	0.476197		67.5874	0.970609
	46.55	0.785829	0.847848		46.55	0.478177		67.6124	0.972627
	46.575	0.786901	0.853484		46.575	0.474317		67.6374	0.974173
	46.6	0.785147	0.855953		46.6	0.47393		67.6624	0.978355
	46.625	0.789641	0.856672		46.625	0.478637		67.6874	0.978497
	46.65	0.79229	0.829112		46.65	0.476683		67.7124	0.985621
	46.675	0.785949	0.845034		46.675	0.47429		67.7374	0.983347
	46.7	0.796375	0.835671		46.7	0.478684		67.7624	0.986482
	46.725	0.796733	0.845094		46.725	0.482932		67.7874	0.982208
	46.75	0.778056	0.831489		46.75	0.488075		67.8124	0.982738
	46.775	0.786373	0.848722		46.775	0.490081		67.8374	0.9753
	46.8	0.794358	0.842942		46.8	0.493575		67.8624	0.975799
	46.825	0.786786	0.863239		46.825	0.493587		67.8874	0.972323
	46.85	0.800297	0.85078		46.85	0.494892		67.9124	0.968449
	46.875	0.811401	0.852255		46.875	0.490512		67.9374	0.970372
	46.9	0.807094	0.843712		46.9	0.491131		67.9624	0.973647
	46.925	0.809457	0.848677		46.925	0.490798		67.9874	0.970246
	46.95	0.819397	0.820034		46.95	0.491265		68.0124	0.965399
	46.975	0.826295	0.835717		46.975	0.489865		68.0374	0.969414
	47	0.821253	0.829479		47	0.488714		68.0624	0.973307
	47.025	0.81048	0.83355		47.025	0.487357		68.0874	0.97126
	47.05	0.818729	0.817898		47.05	0.487186		68.1124	0.974521
	47.075	0.818187	0.850725		47.075	0.488805		68.1374	0.977642
	47.1	0.806929	0.836787		47.1	0.488614		68.1624	0.976831
	47.125	0.798543	0.848843		47.125	0.489388		68.1874	0.966625
	47.15	0.813666	0.844134		47.15	0.492858		68.2124	0.962798
	47.175	0.80582	0.851981		47.175	0.492627		68.2374	0.961385
	47.2	0.807719	0.834162		47.2	0.495576		68.2624	0.961081
	47.225	0.803218	0.846402		47.225	0.495577		68.2874	0.958105
	47.25	0.820563	0.843235		47.25	0.497906		68.3124	0.961266
	47.275	0.820181	0.856439		47.275	0.500804		68.3374	0.969065
	47.3	0.814799	0.858656		47.3	0.503076		68.3624	0.970351
	47.325	0.816011	0.870679		47.325	0.501		68.3874	0.96958
	47.35	0.815865	0.858171		47.35	0.501942		68.4124	0.969729
	47.375	0.804256	0.869287		47.375	0.496134		68.4374	0.970752
	47.4	0.807062	0.861363		47.4	0.496158		68.4624	0.964867
	47.425	0.810049	0.864328		47.425	0.49524		68.4874	0.965026
	47.45	0.805787	0.857221		47.45	0.492054		68.5124	0.966783
	47.475	0.804494	0.860014		47.475	0.494943		68.5374	0.967496
	47.5	0.806343	0.856881		47.5	0.505115		68.5624	0.969361
	47.525	0.802504	0.855753		47.525	0.502295		68.5874	0.974699
	47.55	0.797342	0.854565		47.55	0.504615		68.6124	0.972017
	47.575	0.794036	0.854309		47.575	0.507281		68.6374	0.974339
	47.6	0.779261	0.866058		47.6	0.502725		68.6624	0.975906
	47.625	0.777617	0.869308		47.625	0.49833		68.6874	0.976094
	47.65	0.781784	0.855511		47.65	0.498229		68.7124	0.971768
	47.675	0.775765	0.856848		47.675	0.501031		68.7374	0.972329
	47.7	0.770796	0.854514		47.7	0.503977		68.7624	0.974562
	47.725	0.786345	0.86042		47.725	0.503883		68.7874	0.970027
	47.75	0.783529	0.854969		47.75	0.506374		68.8124	0.963243
	47.775	0.781959	0.870978		47.775	0.508675		68.8374	0.963608
	47.8	0.786278	0.876987		47.8	0.505353		68.8624	0.964068
	47.825	0.787693	0.887804		47.825	0.501838		68.8874	0.958701
	47.85	0.79369	0.877273		47.85	0.505037		68.9124	0.95703
	47.875	0.804762	0.876861		47.875	0.504462		68.9374	0.96246
	47.9	0.790276	0.890276		47.9	0.502844		68.9624	0.963117
	47.925	0.795497	0.887764		47.925	0.501293		68.9874	0.963554
	47.95	0.802313	0.875875		47.95	0.498388		69.0124	0.960301
	47.975	0.799009	0.886232		47.975	0.501162		69.0374	0.960379
	48	0.800133	0.890256		48	0.498581		69.0624	0.957612
	48.025	0.80952	0.880154		48.025	0.497152		69.0874	0.957106
	48.05	0.809105	0.871505		48.05	0.496325		69.1124	0.953521
	48.075	0.807093	0.879107		48.075	0.500453		69.1374	0.951235
	48.1	0.796782	0.883596		48.1	0.495173		69.1624	0.959531
	48.125	0.799775	0.888727		48.125	0.499241		69.1874	0.96153
	48.15	0.793271	0.889649		48.15	0.497783		69.2124	0.961394
	48.175	0.783554	0.901341		48.175	0.496058		69.2374	0.965811
	48.2	0.785568	0.911454		48.2	0.494755		69.2624	0.973982
	48.225	0.795424	0.906997		48.225	0.497699		69.2874	0.965311
	48.25	0.792212	0.900304		48.25	0.49337		69.3124	0.967759
	48.275	0.7992	0.892882		48.275	0.491916		69.3374	0.969868
	48.3	0.80187	0.904089		48.3	0.497927		69.3624	0.965486
	48.325	0.810898	0.875818		48.325	0.493849		69.3874	0.963767
	48.35	0.80676	0.877536		48.35	0.488742		69.4124	0.968507
	48.375	0.807111	0.871017		48.375	0.492919		69.4374	0.964574
	48.4	0.815835	0.880817		48.4	0.491649		69.4624	0.959916
	48.425	0.810588	0.855882		48.425	0.486987		69.4874	0.96334
	48.45	0.81171	0.880666		48.45	0.493115		69.5124	0.968501
	48.475	0.826405	0.869234		48.475	0.497014		69.5374	0.966221
	48.5	0.831036	0.880612		48.5	0.492129		69.5624	0.969043
	48.525	0.834076	0.874724		48.525	0.493199		69.5874	0.974161
	48.55	0.848777	0.872381		48.55	0.49678		69.6124	0.973576
	48.575	0.86228	0.858036		48.575	0.492316		69.6374	0.962709
	48.6	0.84548	0.852794		48.6	0.494863		69.6624	0.962619
	48.625	0.83887	0.846012		48.625	0.49703		69.6874	0.969487
	48.65	0.832134	0.830279		48.65	0.50091		69.7124	0.968049
	48.675	0.840781	0.835648		48.675	0.498125		69.7374	0.969638
	48.7	0.825271	0.831089		48.7	0.499152		69.7624	0.974858
	48.725	0.832414	0.834138		48.725	0.498673		69.7874	0.97572
	48.75	0.840779	0.824062		48.75	0.498885		69.8124	0.970265
	48.775	0.840401	0.833447		48.775	0.499929		69.8374	0.971534
	48.8	0.816549	0.832673		48.8	0.50018		69.8624	0.970632
	48.825	0.809155	0.838468		48.825	0.498535		69.8874	0.971832
	48.85	0.805583	0.842021		48.85	0.497771		69.9124	0.965118
	48.875	0.792806	0.844025		48.875	0.4925		69.9374	0.963059
	48.9	0.787679	0.842281		48.9	0.493487		69.9624	0.960747
	48.925	0.811516	0.83453		48.925	0.495071		69.9874	0.960751
	48.95	0.816588	0.837758		48.95	0.497333		70.0124	0.961951
	48.975	0.81794	0.8229		48.975	0.494434		70.0374	0.967661
	49	0.834757	0.832148		49	0.504191		70.0624	0.962823
	49.025	0.842547	0.834775		49.025	0.503394		70.0874	0.961276
	49.05	0.832527	0.843557		49.05	0.503486		70.1124	0.957973
	49.075	0.816992	0.841344		49.075	0.505564		70.1374	0.954468
	49.1	0.820578	0.852007		49.1	0.507699		70.1624	0.96066
	49.125	0.822946	0.853084		49.125	0.505199		70.1874	0.963009
	49.15	0.816407	0.854876		49.15	0.503786		70.2124	0.966777
	49.175	0.796434	0.843655		49.175	0.508963		70.2374	0.962092
	49.2	0.785702	0.842339		49.2	0.507777		70.2624	0.956066
	49.225	0.771225	0.840386		49.225	0.511212		70.2874	0.949341
	49.25	0.759644	0.824577		49.25	0.51132		70.3124	0.950227
	49.275	0.756644	0.820706		49.275	0.511222		70.3374	0.949572
	49.3	0.774018	0.826807		49.3	0.505878		70.3624	0.956126
	49.325	0.780046	0.828352		49.325	0.505302		70.3874	0.961556
	49.35	0.788191	0.833962		49.35	0.501034		70.4124	0.964709
	49.375	0.797451	0.851007		49.375	0.499676		70.4374	0.969536
	49.4	0.804714	0.856228		49.4	0.503214		70.4624	0.96783
	49.425	0.810734	0.858178		49.425	0.50016		70.4874	0.9707
	49.45	0.828795	0.856429		49.45	0.499733		70.5124	0.975959
	49.475	0.83134	0.856794		49.475	0.501312		70.5374	0.978123
	49.5	0.829604	0.845791		49.5	0.502667		70.5624	0.976987
	49.525	0.837434	0.843166		49.525	0.501708		70.5874	0.98643
	49.55	0.841198	0.850493		49.55	0.504448		70.6124	0.984947
	49.575	0.835955	0.853782		49.575	0.504819		70.6374	0.987715
	49.6	0.821921	0.855407		49.6	0.505493		70.6624	0.990658
	49.625	0.821703	0.858658		49.625	0.50209		70.6874	0.992806
	49.65	0.820218	0.862189		49.65	0.506442		70.7124	0.98756
	49.675	0.816301	0.856553		49.675	0.509973		70.7374	0.987144
	49.7	0.830276	0.856584		49.7	0.510566		70.7624	0.98746
	49.725	0.848305	0.837945		49.725	0.515107		70.7874	0.985208
	49.75	0.839322	0.850251		49.75	0.522762		70.8124	0.984048
	49.775	0.835577	0.85153		49.775	0.522929		70.8374	0.986108
	49.8	0.841721	0.859547		49.8	0.52605		70.8624	0.986875
	49.825	0.841208	0.853707		49.825	0.53256		70.8874	0.979851
	49.85	0.838174	0.872442		49.85	0.529035		70.9124	0.977226
	49.875	0.839994	0.873739		49.875	0.526214		70.9374	0.980458
[truncated: 2,804 more rows]

## Sheet: Figure 3b
Figure 3b
	Ensemble average speeds under constant hindering torque				Ensemble average speeds
		15 V^2	5 V^2			0 V^2
	t (s)	<omega/omega_ss>	<omega/omega_ss>		t (s)	<omega/omega_ss>
	0	1.02785	1.00021		0	0.983373
	0.025	1.01735	0.995633		0.025	0.978484
	0.05	1.01757	0.998968		0.05	0.98084
	0.075	1.0058	0.991402		0.075	0.980879
	0.1	0.990935	1.0054		0.1	0.980862
	0.125	0.986758	0.993382		0.125	0.975733
	0.15	0.993181	0.997786		0.15	0.978878
	0.175	0.991752	0.998837		0.175	0.979268
	0.2	0.995616	1.009		0.2	0.978264
	0.225	1.00963	1.01044		0.225	0.983505
	0.25	1.01891	1.03062		0.25	0.983383
	0.275	1.01268	1.03715		0.275	0.98451
	0.3	0.99758	1.01996		0.3	0.978147
	0.325	0.991268	1.02183		0.325	0.978507
	0.35	0.979747	1.0149		0.35	0.972446
	0.375	0.986771	1.00658		0.375	0.972389
	0.4	0.990354	0.9907		0.4	0.966229
	0.425	1.01222	0.997344		0.425	0.968897
	0.45	1.02076	0.992895		0.45	0.96609
	0.475	1.03394	0.997427		0.475	0.972513
	0.5	1.00731	0.99773		0.5	0.974604
	0.525	0.993901	1.01519		0.525	0.975679
	0.55	0.972496	1.01502		0.55	0.982422
	0.575	0.961526	1.00998		0.575	0.986926
	0.6	0.95531	0.99948		0.6	0.987572
	0.625	0.976849	1.00317		0.625	0.989844
	0.65	0.996604	0.993503		0.65	0.991846
	0.675	1.01794	0.997559		0.675	0.991369
	0.7	1.03976	1.00296		0.7	0.990367
	0.725	1.04565	0.994969		0.725	0.991918
	0.75	1.02348	0.998163		0.75	0.990611
	0.775	1.02073	0.996397		0.775	0.991898
	0.8	1.01846	1.00573		0.8	0.992143
	0.825	1.02462	0.996027		0.825	0.990081
	0.85	1.01117	1.01357		0.85	0.981808
	0.875	1.02136	0.988951		0.875	0.985111
	0.9	1.00678	0.984221		0.9	0.983885
	0.925	1.00492	0.972902		0.925	0.98277
	0.95	0.995894	0.97957		0.95	0.986504
	0.975	1.00066	0.966788		0.975	0.98869
	1	1.01181	0.982178		1	0.981042
	1.025	1.02237	0.992129		1.025	0.984227
	1.05	1.01987	1.00445		1.05	0.980694
	1.075	1.00006	0.990865		1.075	0.977828
	1.1	1.01098	1.00638		1.1	0.983295
	1.125	1.00751	1.01116		1.125	0.993444
	1.15	0.996714	1.00273		1.15	0.997091
	1.175	1.00574	0.974915		1.175	0.996859
	1.2	1.01817	1.0024		1.2	0.996278
	1.225	1.00871	0.969513		1.225	0.990868
	1.25	1.02362	0.970704		1.25	0.987974
	1.275	1.03102	0.984706		1.275	0.980252
	1.3	1.02268	0.990875		1.3	0.988376
	1.325	1.02	0.989084		1.325	0.98671
	1.35	1.03062	1.00724		1.35	0.993895
	1.375	1.03351	0.998952		1.375	0.992335
	1.4	1.04005	1.00222		1.4	0.997389
	1.425	1.04192	1.00124		1.425	1.00115
	1.45	1.04144	0.997967		1.45	1.00628
	1.475	1.02402	0.985567		1.475	1.00233
	1.5	1.01231	0.998989		1.5	1.00473
	1.525	1.01685	0.991011		1.525	1.00335
	1.55	1.00795	0.999476		1.55	0.996753
	1.575	1.01458	0.993313		1.575	0.996369
	1.6	1.02503	0.999566		1.6	0.995306
	1.625	1.02246	0.984469		1.625	0.996732
	1.65	1.00527	0.983655		1.65	0.995354
	1.675	1.01907	0.974352		1.675	0.997944
	1.7	1.01458	0.978486		1.7	0.998052
	1.725	1.00063	0.989287		1.725	0.997851
	1.75	0.99824	0.988615		1.75	0.994271
	1.775	1.01219	0.996309		1.775	0.994649
	1.8	1.01432	1.00188		1.8	0.99322
	1.825	1.00285	0.987327		1.825	0.991963
	1.85	1.01302	0.987673		1.85	0.994121
	1.875	1.02262	0.989272		1.875	0.993439
	1.9	1.02831	0.980903		1.9	0.992136
	1.925	1.02555	0.976342		1.925	0.988055
	1.95	1.04205	1.00018		1.95	0.990807
	1.975	1.03844	0.993613		1.975	0.990934
	2	1.03933	1.00687		2	0.992849
	2.025	1.0328	1.00231		2.025	0.996537
	2.05	1.03045	1.01809		2.05	0.994179
	2.075	1.02337	1.00676		2.075	0.992851
	2.1	1.02644	1.01064		2.1	0.990491
	2.125	1.00598	1.00029		2.125	0.992489
	2.15	1.01041	1.01453		2.15	0.991755
	2.175	1.00409	1.01091		2.175	0.995719
	2.2	0.996978	1.019		2.2	0.992184
	2.225	0.995762	1.02167		2.225	0.995045
	2.25	1.01995	1.01273		2.25	0.992491
	2.275	1.02956	1.00863		2.275	0.991498
	2.3	1.04236	0.995499		2.3	0.992224
	2.325	1.05599	0.987233		2.325	0.998384
	2.35	1.05146	0.970874		2.35	0.99673
	2.375	1.04463	0.989792		2.375	1.00371
	2.4	1.01233	0.976858		2.4	1.0029
	2.425	1.00821	0.98036		2.425	1.00216
	2.45	1.01953	0.970032		2.45	1.00286
	2.475	1.00202	0.98539		2.475	0.999444
	2.5	0.994047	0.97626		2.5	0.992875
	2.525	1.02109	0.98178		2.525	0.990873
	2.55	1.01132	0.987446		2.55	0.991868
	2.575	1.00616	1.00687		2.575	0.992236
	2.6	1.03066	1.00673		2.6	0.997714
	2.625	1.0189	1.00565		2.625	1.00058
	2.65	1.01191	1.01325		2.65	1.00408
	2.675	1.00341	1.01106		2.675	1.00007
	2.7	0.974452	0.997421		2.7	1.00288
	2.725	0.983789	0.99346		2.725	1.00015
	2.75	0.999334	0.992949		2.75	1.0024
	2.775	0.996693	1.00133		2.775	1.01029
	2.8	1.00623	1.00715		2.8	1.01196
	2.825	1.04037	1.00465		2.825	1.00942
	2.85	1.02321	0.998179		2.85	1.01098
	2.875	1.01425	0.999439		2.875	1.01119
	2.9	1.01164	0.980913		2.9	1.0077
	2.925	1.01713	0.962169		2.925	1.01332
	2.95	1.00688	0.97766		2.95	1.01172
	2.975	1.0297	0.971276		2.975	1.0182
[truncated: 4,680 more rows]

## Sheet: Figure 3c
Figure 3c
[truncated: 4,802 more rows]

## Sheet: Figure 4a
Figure 4a
[truncated: 3,201 more rows]

## Sheet: Figure 4b
Figure 4b
[truncated: 3,201 more rows]

[truncated: 22 more sheets: Figure 4c, Figure S1, Figure S2, Figure S3, Figure S4a, Figure S4b, Figure S4c, Figure S4d, Figure S4e, Figure S4f, Figure S5a, Figure S5b, Figure S6, Figure S7a, Figure S7b, Figure S7c, Figure S7d, Figure S7e, Figure S8a,d,g, Figure S8b,e,h …]
